# Supplementary material for: High-resolution single-cell RNA sequencing using canFam4 reveals novel immune subsets and checkpoint programs in healthy dogs
Source: Front Immunol. 2025 Dec 18;16:1680437. doi: 10.3389/fimmu.2025.1680437 (PMC12756145; doi:10.3389/fimmu.2025.1680437)
Supplement: Supplementary file 2 [file DataSheet2.zip]

Archive with 38 entries (38 files):
- Suppl_Data_1.xlsx
- __MACOSX/._Suppl_Data_1.xlsx
- Suppl_Data_2.xlsx
- __MACOSX/._Suppl_Data_2.xlsx
- Suppl_Data_3.xlsx
- __MACOSX/._Suppl_Data_3.xlsx
- Suppl_Data_4.xlsx
- __MACOSX/._Suppl_Data_4.xlsx
- Suppl_Data_5.xlsx
- __MACOSX/._Suppl_Data_5.xlsx
- Suppl_Data_6.xlsx
- __MACOSX/._Suppl_Data_6.xlsx
- Suppl_Data_7.xlsx
- __MACOSX/._Suppl_Data_7.xlsx
- Suppl_Data_8.xlsx
- __MACOSX/._Suppl_Data_8.xlsx
- Suppl_Data_9.xlsx
- __MACOSX/._Suppl_Data_9.xlsx
- Suppl_Data_10.xlsx
- __MACOSX/._Suppl_Data_10.xlsx
- Suppl_Data_11.xlsx
- __MACOSX/._Suppl_Data_11.xlsx
- Suppl_Data_12.xlsx
- __MACOSX/._Suppl_Data_12.xlsx
- Suppl_Data_13.xlsx
- __MACOSX/._Suppl_Data_13.xlsx
- Suppl_Data_14.xlsx
- __MACOSX/._Suppl_Data_14.xlsx
- Suppl_Data_15.xlsx
- __MACOSX/._Suppl_Data_15.xlsx
- Suppl_Data_16.xlsx
- __MACOSX/._Suppl_Data_16.xlsx
- Suppl_Data_17.xlsx
- __MACOSX/._Suppl_Data_17.xlsx
- Suppl_Data_18.xlsx
- __MACOSX/._Suppl_Data_18.xlsx
- Suppl_Data_19.xlsx
- __MACOSX/._Suppl_Data_19.xlsx
