# Supplementary material for: High-resolution single-cell RNA sequencing using canFam4 reveals novel immune subsets and checkpoint programs in healthy dogs
Source: Front Immunol. 2025 Dec 18;16:1680437. doi: 10.3389/fimmu.2025.1680437 (PMC12756145; doi:10.3389/fimmu.2025.1680437)
Supplement: Supplementary file 2 [file DataSheet2.zip › Suppl_Data_4.xlsx]

## Sheet: Sheet1
Supplementary Data 4. Representative canonical and canFam4-annotated genes used to define major immune subsets in healthy dogs
Lineage	Clusters	Genes
Monocytes	10, 18, 19, 23, 33, 35, 42	CD14, CCL23, CD33 (LOC100686511), CITED4
Granulocytes	7, 9, 11, 14, 17, 20, 30, 34, 36, 36, 37	CD24, CR2 (LOC490269/CD21), CEACAM1
Dendritic cells	44	CD1A, CD1B, CD1C, CD1D, CD1E
pDC	49	IL3RA, TCF4
T cells	0, 1, 2, 3, 4, 5, 6, 8, 12, 15, 21, 22, 24, 25, 28, 27, 29, 31, 32, 39, 43, 48	TRAV-9 (LOC607937), CD8B, GLNY, NKG7, GZMH (LOC490629)
Naïve T cells	3, 6, 8, 12	CCR7, SELL
Activated T cells	0, 1, 2, 4, 5, 15, 22, 24, 28, 29, 31, 32	CD28, ICOS, IL2, TNF, PRF1, GZMB, GZMK
Cycling T cells	27	MKI67, PCLAF
Treg	21	IL2RA, FOXP3, IL7R, BATF, IL32
γδ T cells	39,48	RHEX, SCART1 (LOC491694)
B cells	13, 26	IGHC-CH3 (LOC100685971), IGLV1-40 (LOC119869150)
Plasma cells	37, 41, 50	MZB1, JCHAIN
Genes marked in bold are newly resolved or re-annotated based on the canFam4 reference genome, improving identification of monocyte, dendritic, and lymphocytic lineages.
