# Supplementary material for: High-resolution single-cell RNA sequencing using canFam4 reveals novel immune subsets and checkpoint programs in healthy dogs
Source: Front Immunol. 2025 Dec 18;16:1680437. doi: 10.3389/fimmu.2025.1680437 (PMC12756145; doi:10.3389/fimmu.2025.1680437)
Supplement: Supplementary file 2 [file DataSheet2.zip › Suppl_Data_11.xlsx]

## Sheet: Shiygo_CCR4+Treg_
Supplementary Data 11. GO terms enriched from genes listed in Supplementary Data 9
Enrichment FDR	Fold Enrichment	Pathway	Genes
0.0108551	13.9303	tRNA wobble base modification	ELP3 NSUN3 GTPBP3 ELP2 ADAT2 GTPBP6
