# Supplementary material for: High-resolution single-cell RNA sequencing using canFam4 reveals novel immune subsets and checkpoint programs in healthy dogs
Source: Front Immunol. 2025 Dec 18;16:1680437. doi: 10.3389/fimmu.2025.1680437 (PMC12756145; doi:10.3389/fimmu.2025.1680437)
Supplement: Supplementary file 2 [file DataSheet2.zip › Suppl_Data_13.xlsx]

## Sheet: CD4_CTLA4_marker
Supplementary Data 13. CTLA4-specific genes in CD4⁺ T cells
Genes	p_val	avg_log2FC	pct.1	pct.2	p_val_adj
CTLA4	0	15.3538	1	0	0
RPLP1	4.92e-74	-0.258295	0.998	0.997	1.87e-69
SPC24	8.89e-16	2.9362	0.017	0.002	3.38e-11
S100A4	3.2e-71	0.807267	0.742	0.542	1.22e-66
S100A6	1.32e-67	0.560529	0.897	0.732	5.02e-63
RPS19	1.04e-64	-0.267107	0.998	0.997	3.95e-60
GPX1	2.77e-64	0.532898	0.913	0.823	1.05e-59
CRIP1	4.59e-61	0.487329	0.983	0.949	1.74e-56
RPS3A	4.73e-61	-0.277595	0.99	0.992	1.79e-56
FHOD3	2.11e-13	2.91803	0.012	0.001	8.02e-09
RPL9	3.39e-58	-0.24245	0.995	0.994	1.29e-53
RPS7	8.5e-57	-0.213013	0.999	0.998	3.23e-52
ANXA2	3.5e-56	0.742547	0.674	0.488	1.33e-51
VIM	1.01e-55	0.640607	0.918	0.854	3.83e-51
RPL19	2.69e-53	-0.216679	0.997	0.997	1.02e-48
S100A10	4.54e-53	0.540698	0.862	0.734	1.72e-48
LOC119866392	1.56e-14	2.87354	0.014	0.001	5.93e-10
LTB4R	1.13e-12	2.74433	0.014	0.002	4.3e-08
ACTG1	2.84e-51	0.594273	0.928	0.889	1.08e-46
KRT27	1.46e-20	2.52077	0.025	0.003	5.55e-16
LGALS1	9.97e-49	0.720662	0.764	0.604	3.79e-44
ITGB1	6.18e-48	0.833667	0.522	0.349	2.34e-43
GAPDH	2.18e-47	0.419816	0.944	0.871	8.28e-43
RAC2	4.66e-46	0.382486	0.95	0.914	1.77e-41
S100A11	2.7e-44	0.303039	0.99	0.975	1.02e-39
RPL6	7.35e-44	-0.252119	0.985	0.991	2.79e-39
RPS23	6.6e-43	-0.19937	0.996	0.996	2.51e-38
RPL8	1.87e-42	-0.187372	0.996	0.995	7.1e-38
ISG20	2.08e-42	0.716342	0.426	0.25	7.89e-38
RPL38	2.39e-42	-0.204447	0.997	0.997	9.07e-38
ACTB	5.54e-42	0.425726	0.99	0.981	2.1e-37
C10H12orf75	1.21e-41	0.918111	0.282	0.142	4.58e-37
RPS15A	1.48e-41	-0.192576	0.995	0.996	5.61e-37
SRGN	1.12e-39	0.541428	0.731	0.588	4.26e-35
RPS24	1.3e-38	-0.208228	0.994	0.992	4.93e-34
FOS	2.29e-38	-0.452237	0.902	0.933	8.69e-34
ASIC3	1.16e-12	2.33189	0.014	0.002	4.39e-08
SLC9A9	1.06e-37	0.684718	0.505	0.332	4.03e-33
LMNA	1.27e-37	0.998757	0.281	0.149	4.81e-33
RPSA	4.65e-37	-0.225028	0.993	0.993	1.76e-32
HLA-DRB1	8.42e-37	0.324565	0.949	0.886	3.2e-32
CORO1A	8.88e-37	0.569336	0.727	0.599	3.37e-32
CAPG	1.1e-36	0.556141	0.612	0.451	4.17e-32
ARPC1B	1e-35	0.386876	0.868	0.798	3.81e-31
PFN1	1.76e-35	0.302368	0.981	0.968	6.68e-31
LTB	3.37e-35	-0.346879	0.85	0.905	1.28e-30
ARHGDIB	4.9e-35	0.438301	0.808	0.696	1.86e-30
LCP1	1.11e-34	0.48504	0.76	0.66	4.2e-30
LOC100686073	2.23e-34	0.448211	0.811	0.719	8.45e-30
OTUD5	2.96e-34	0.750045	0.376	0.227	1.12e-29
RPS28	8.97e-34	-0.167589	0.999	0.998	3.4e-29
IFI30	1.38e-33	0.76444	0.334	0.192	5.25e-29
RPL35A	3.95e-33	-0.166393	0.994	0.997	1.5e-28
RPL36	7.31e-33	-0.168421	0.999	0.998	2.77e-28
RPL5	1.49e-32	-0.307588	0.931	0.942	5.66e-28
IL10	2.02e-14	2.30943	0.019	0.003	7.68e-10
TPM4	4e-32	0.766268	0.238	0.122	1.52e-27
MKI67	7.25e-22	2.3003	0.028	0.004	2.75e-17
ECRG4	7.62e-13	2.24482	0.028	0.007	2.89e-08
RPL14	1.15e-31	-0.184396	0.993	0.992	4.36e-27
LOC119872024	1.66e-08	2.17667	0.011	0.002	0.000630322
CENPF	3.8e-10	2.17607	0.014	0.003	1.44e-05
RPL23	4.74e-31	-0.212928	0.988	0.985	1.8e-26
IL2RB	5.38e-31	0.809288	0.234	0.119	2.04e-26
RPS12	8.35e-31	-0.19067	0.994	0.995	3.17e-26
RHOG	2.66e-30	0.513766	0.582	0.426	1.01e-25
EEF1A1	3.92e-30	-0.182433	0.992	0.994	1.49e-25
CD99	8.07e-30	0.411337	0.657	0.48	3.06e-25
RPS5	1.32e-29	-0.191068	0.991	0.993	5.02e-25
RPL18	1.49e-29	-0.180287	0.996	0.993	5.67e-25
BMERB1	2.45e-10	2.15231	0.013	0.002	9.31e-06
RPS13	3.52e-29	-0.17895	0.996	0.995	1.34e-24
LOC119867898	1e-07	2.11272	0.011	0.002	0.00381115
LOC111094317	8.09e-17	2.10571	0.025	0.005	3.07e-12
RPL34	7.3e-29	-0.217722	0.985	0.987	2.77e-24
FAU	7.58e-29	-0.153578	0.996	0.997	2.88e-24
MYL6	1.45e-28	0.329426	0.922	0.884	5.52e-24
RPS14	1.79e-28	-0.142933	0.996	0.995	6.8e-24
FUT7	2.55e-28	0.810713	0.189	0.092	9.66e-24
IL32	3.81e-28	0.986496	0.155	0.07	1.44e-23
ARL4C	5.48e-28	0.703379	0.267	0.147	2.08e-23
RPL22	5.74e-28	-0.218446	0.978	0.98	2.18e-23
ALDOA	6.07e-28	0.489345	0.519	0.369	2.31e-23
AHNAK	9.08e-28	0.486258	0.58	0.421	3.44e-23
LSP1	1.75e-27	0.362626	0.815	0.728	6.65e-23
CSRP1	3.12e-27	0.628767	0.337	0.206	1.19e-22
CST7	3.83e-27	0.92023	0.146	0.064	1.45e-22
FCGR2B	3.23e-10	2.00465	0.014	0.002	1.22e-05
NACA	8.53e-27	-0.203561	0.988	0.982	3.24e-22
LOC119863891	1.11e-26	-0.331501	0.861	0.898	4.21e-22
LPXN	1.17e-26	0.811431	0.155	0.07	4.45e-22
BTG1	1.24e-26	-0.341523	0.869	0.892	4.7e-22
C7H1orf21	1.9e-26	0.677357	0.229	0.122	7.21e-22
TCF7	2.05e-26	-0.521726	0.477	0.608	7.78e-22
EIF1	3.21e-26	-0.217868	0.985	0.981	1.22e-21
SAMHD1	4.54e-26	0.81704	0.174	0.085	1.72e-21
SPATS2L	6.13e-26	0.72985	0.218	0.115	2.33e-21
ST3GAL6	6.88e-26	0.536701	0.443	0.299	2.61e-21
ACSS2	7.05e-26	0.790101	0.162	0.075	2.68e-21
COTL1	1.47e-25	0.373586	0.805	0.693	5.56e-21
GMFG	1.65e-25	0.394651	0.695	0.576	6.24e-21
PPP1R18	2.12e-25	0.469245	0.511	0.365	8.04e-21
TNFRSF25	2.2e-25	0.571616	0.381	0.246	8.35e-21
RABGAP1L	2.3e-25	0.458073	0.49	0.34	8.75e-21
CHGA	4.94e-08	1.96199	0.012	0.003	0.00187635
LOC475935	2.32e-25	0.341805	0.949	0.925	8.79e-21
MYO1G	3.73e-25	0.518936	0.345	0.212	1.42e-20
CLIC1	3.86e-25	0.351056	0.752	0.631	1.46e-20
UBA52	4.61e-25	-0.137705	0.996	0.995	1.75e-20
ZNF831	1.79e-24	0.953844	0.104	0.041	6.78e-20
CD79A	1.9e-24	0.557372	0.426	0.29	7.2e-20
SELENOW	1.91e-24	0.282708	0.894	0.832	7.25e-20
IL10RB	2.64e-24	0.701209	0.185	0.093	1e-19
JUND	3.06e-24	-0.311132	0.953	0.951	1.16e-19
ETHE1	4.37e-24	0.505639	0.422	0.284	1.66e-19
SH3BGRL3	4.89e-24	0.267084	0.935	0.9	1.86e-19
UNC119	5.61e-24	0.455753	0.478	0.329	2.13e-19
LOC102156069	5.8e-24	0.626334	0.254	0.146	2.2e-19
SYTL1	7.13e-24	0.591572	0.263	0.152	2.7e-19
RPL35	8.13e-24	-0.163018	0.993	0.992	3.09e-19
IKZF3	9.16e-24	0.598658	0.328	0.206	3.48e-19
PTMS	1.24e-23	0.607629	0.426	0.292	4.71e-19
FAM89B	1.55e-23	0.582262	0.278	0.165	5.87e-19
THY1	1.81e-23	0.491005	0.539	0.403	6.87e-19
LOC476006	2.24e-23	0.677159	0.24	0.137	8.52e-19
GNG3	2.05e-58	1.93944	0.138	0.037	7.76e-54
FXYD5	3.62e-23	0.379047	0.685	0.564	1.37e-18
CLEC4O	3.98e-23	0.969859	0.09	0.034	1.51e-18
LOC106558744	6.29e-23	-0.261129	0.896	0.918	2.39e-18
TSPAN2	7.95e-14	1.9283	0.027	0.007	3.02e-09
RPL32-1	7.68e-23	-0.125195	0.999	0.996	2.91e-18
KLK12	2.4e-07	1.90595	0.017	0.005	0.0090902
CEP43	1.78e-22	0.861031	0.132	0.061	6.77e-18
RPS10	3.99e-22	-0.15724	0.991	0.993	1.52e-17
NRP1	4.64e-16	1.88996	0.03	0.007	1.76e-11
APOBEC3Z3	6.95e-22	0.665961	0.149	0.072	2.64e-17
MELTF	2.6e-16	1.7769	0.028	0.006	9.88e-12
LGALS9	8.49e-22	0.618528	0.237	0.136	3.22e-17
RPL11	8.59e-22	-0.121872	0.998	0.997	3.26e-17
FOXP3	3.71e-32	1.75735	0.066	0.016	1.41e-27
NPDC1	9.79e-22	0.455788	0.449	0.31	3.71e-17
GATA3	1.15e-21	0.529328	0.335	0.215	4.36e-17
FAS	1.46e-21	0.620618	0.206	0.113	5.54e-17
LOC100682670	3.49e-07	1.72169	0.014	0.004	0.0132431
NIBAN1	1.73e-21	0.529982	0.235	0.134	6.55e-17
RPL24	1.83e-21	-0.129582	0.997	0.995	6.93e-17
PCBP4	2.13e-21	0.611738	0.213	0.118	8.1e-17
LOC100688778	1.07e-06	1.71435	0.011	0.002	0.0407195
GLIPR2	2.56e-21	0.387775	0.454	0.315	9.7e-17
RPL13	3.72e-21	-0.170257	0.993	0.987	1.41e-16
IRF5	4.18e-21	0.801012	0.161	0.082	1.59e-16
SLC9A3R1	4.39e-21	0.486551	0.345	0.223	1.67e-16
CNN2	4.42e-21	0.346332	0.781	0.689	1.68e-16
SPN	5e-21	0.573665	0.282	0.173	1.9e-16
LRRC46	5.17e-21	0.82225	0.116	0.052	1.96e-16
PRDM1	5.84e-21	0.674017	0.17	0.089	2.22e-16
ACOT9	7.62e-21	0.612738	0.307	0.196	2.89e-16
ZBTB32	6.07e-13	1.70542	0.014	0.002	2.3e-08
CD48	8.53e-21	0.509494	0.305	0.19	3.24e-16
PDLIM7	1.34e-20	0.583355	0.255	0.152	5.08e-16
COBLL1	1.28e-17	1.7029	0.03	0.006	4.86e-13
TNFAIP8L2	1.47e-20	0.722143	0.126	0.058	5.6e-16
SYT11	3.13e-20	1.68583	0.047	0.013	1.19e-15
TNFRSF18	2.19e-20	0.719452	0.147	0.073	8.3e-16
TNFRSF4	2.46e-20	0.9542	0.098	0.041	9.34e-16
CCR10	1.78e-31	1.65575	0.074	0.02	6.77e-27
HK1	3.49e-20	0.622648	0.197	0.108	1.33e-15
NUBP1	3.59e-20	0.564239	0.222	0.127	1.36e-15
LGALS3	5.08e-20	0.409433	0.49	0.361	1.93e-15
IL7R	5.49e-20	-0.399212	0.617	0.702	2.08e-15
SATB1	6.04e-20	-0.874742	0.239	0.335	2.29e-15
SAMSN1	6.89e-20	0.560136	0.17	0.089	2.61e-15
TMEM14A	7.09e-20	0.536032	0.234	0.137	2.69e-15
CAPN2	7.1e-20	0.510456	0.303	0.193	2.7e-15
SEPTIN11	8.14e-20	0.614916	0.19	0.104	3.09e-15
ATOX1	8.94e-20	0.505189	0.325	0.212	3.39e-15
HINT1	9.19e-20	0.283673	0.857	0.803	3.49e-15
ARID5B	2.03e-19	0.491825	0.229	0.133	7.71e-15
CAP1	2.48e-19	0.351834	0.607	0.469	9.42e-15
C6H16orf54	2.54e-19	0.372847	0.492	0.352	9.64e-15
RDX	2.58e-19	0.497015	0.381	0.26	9.79e-15
KIF11	1.09e-08	1.64359	0.014	0.003	0.000413885
DBI	3.65e-19	0.388237	0.504	0.369	1.38e-14
TESC	4.95e-19	0.476609	0.346	0.229	1.88e-14
DUSP1	8.58e-19	-0.276551	0.909	0.919	3.26e-14
CDC42BPB	7.13e-06	1.61452	0.011	0.003	0.270728
CD74	1.46e-18	0.180103	0.989	0.972	5.55e-14
VPS28	1.59e-18	0.394947	0.493	0.368	6.02e-14
GSTP1	1.77e-18	0.553451	0.205	0.117	6.7e-14
PGLS	1.83e-18	0.412304	0.329	0.214	6.94e-14
GALK1	1.89e-18	0.497589	0.319	0.208	7.18e-14
LY6E	2.41e-18	0.24262	0.931	0.883	9.16e-14
MGAT5	2.71e-18	0.576704	0.234	0.141	1.03e-13
PTPRE	2.74e-18	0.535999	0.197	0.112	1.04e-13
GBGT1	2.96e-18	0.460328	0.261	0.161	1.12e-13
ACTN4	3.03e-18	0.501903	0.297	0.188	1.15e-13
MYADM	3.06e-18	0.428881	0.462	0.336	1.16e-13
MPST	4.2e-18	0.496262	0.237	0.142	1.59e-13
THEM4	5.27e-18	0.780067	0.119	0.057	2e-13
CFL1	6.76e-18	0.266792	0.904	0.872	2.57e-13
LEF1	6.79e-18	-0.708358	0.351	0.431	2.58e-13
SEC11C	6.8e-18	0.348441	0.604	0.489	2.58e-13
TRAPPC1	7.27e-18	0.486349	0.284	0.18	2.76e-13
ANXA4	8.01e-18	0.705562	0.155	0.083	3.04e-13
ITGB2	1.23e-17	0.487244	0.286	0.183	4.69e-13
CCM2	1.28e-17	0.554969	0.159	0.086	4.84e-13
ADORA3	5.01e-06	1.60743	0.012	0.004	0.189993
SHISA4	2.12e-17	0.641709	0.145	0.077	8.04e-13
ATP2B4	2.54e-17	0.480715	0.268	0.17	9.64e-13
RPS4X	4.66e-17	-0.192341	0.975	0.975	1.77e-12
ITM2C	7.26e-17	0.383912	0.528	0.404	2.76e-12
CIB2	8.02e-17	0.557201	0.169	0.094	3.04e-12
LOC119872651	5.87e-15	1.59317	0.032	0.008	2.23e-10
GLB1	9.81e-17	0.652767	0.132	0.068	3.72e-12
RPL17	1.11e-16	-0.163075	0.981	0.986	4.2e-12
S100A2	1.17e-16	0.54273	0.196	0.115	4.45e-12
TMSB4X	1.34e-16	0.153131	0.998	0.996	5.1e-12
FLI1	1.36e-16	0.373574	0.344	0.23	5.15e-12
PFKP	1.65e-16	0.452659	0.261	0.165	6.26e-12
WDR1	1.95e-16	0.429383	0.378	0.264	7.4e-12
FAM241A	1.99e-16	-0.956526	0.18	0.263	7.55e-12
CCR7	2.08e-16	-0.544387	0.242	0.343	7.9e-12
ITIH5	2.33e-07	1.58739	0.012	0.003	0.00884986
RPL27	3.32e-16	-0.133759	0.991	0.989	1.26e-11
ARRDC2	3.82e-16	0.418076	0.26	0.164	1.45e-11
CALM3	4.07e-16	0.527418	0.278	0.183	1.55e-11
PPA2	4.29e-16	0.451045	0.278	0.179	1.63e-11
IL17RA	4.41e-16	0.363231	0.454	0.33	1.68e-11
LOC111091359	5.56e-06	1.57426	0.015	0.005	0.211198
LOC119878065	5.91e-16	0.33715	0.593	0.484	2.24e-11
CD28	6.12e-16	0.376374	0.354	0.242	2.32e-11
ZDHHC20	6.37e-16	0.445673	0.259	0.164	2.42e-11
CLTA	6.57e-16	0.4294	0.373	0.261	2.49e-11
IRF3	6.96e-16	0.395818	0.342	0.234	2.64e-11
LRP8	3.86e-12	1.57326	0.033	0.01	1.46e-07
PAQR4	3.44e-15	1.55455	0.031	0.008	1.31e-10
EHD3	8.77e-16	0.817723	0.091	0.042	3.33e-11
IL17RC	7.52e-05	1.54931	0.011	0.003	1
EVI2A	1.02e-15	0.862357	0.074	0.031	3.89e-11
GLCCI1	1.04e-15	0.639737	0.127	0.066	3.94e-11
SLC25A5	1.06e-15	0.36233	0.407	0.296	4.02e-11
CEBPD	1.07e-15	0.849681	0.082	0.036	4.06e-11
CD44	1.33e-15	0.286446	0.684	0.566	5.05e-11
GYPC	1.36e-15	0.446565	0.328	0.224	5.16e-11
ANO6	1.41e-15	0.720418	0.147	0.081	5.34e-11
ARPC3	1.58e-15	0.278491	0.735	0.641	5.99e-11
TLR9	1.6e-15	0.454133	0.3	0.199	6.05e-11
MAP2K3	1.93e-15	0.853281	0.082	0.036	7.32e-11
TNFSF8	1.94e-15	-0.982135	0.125	0.207	7.38e-11
LOC102153616	2.31e-15	0.828045	0.108	0.054	8.77e-11
SCEL	2.53e-15	0.82176	0.09	0.041	9.58e-11
ASF1A	2.82e-15	0.597275	0.122	0.063	1.07e-10
LOC100687432	7.59e-05	1.53888	0.011	0.003	1
DPY19L1	2.6e-07	1.51536	0.017	0.005	0.00986975
LOC102157022	3.58e-15	-0.485574	0.436	0.522	1.36e-10
FLNA	3.73e-15	0.367292	0.499	0.38	1.42e-10
LOC607396	6.32e-07	1.50818	0.019	0.006	0.0239796
IDH2	3.81e-15	0.462676	0.234	0.148	1.45e-10
LOC102156332	3.9e-15	0.546685	0.201	0.122	1.48e-10
ADAM12	2.72e-12	1.5052	0.028	0.008	1.03e-07
ORAI2	4.75e-15	0.529634	0.144	0.079	1.8e-10
BFSP2	4.6e-05	1.49758	0.011	0.003	1
RCSD1	6.52e-15	0.318535	0.595	0.474	2.48e-10
LOC119871091	8.6e-06	1.4948	0.012	0.004	0.326536
GNA15	8.6e-15	0.910223	0.081	0.036	3.26e-10
LASP1	8.87e-15	0.513849	0.197	0.12	3.37e-10
VAMP8	1.01e-14	0.278653	0.596	0.48	3.84e-10
BIRC5	1.31e-14	0.762199	0.062	0.025	4.95e-10
ARPC5	1.45e-14	0.268791	0.758	0.668	5.49e-10
RPLP2	1.45e-14	-0.118973	0.994	0.995	5.52e-10
IKZF2	2.52e-71	1.48784	0.206	0.065	9.56e-67
H2AJ	1.81e-14	0.732306	0.078	0.035	6.87e-10
RNF130	1.88e-14	-0.409695	0.514	0.577	7.13e-10
CPLX3	8.79e-05	1.46903	0.012	0.004	1
MSN	2.04e-14	0.360763	0.407	0.297	7.72e-10
H1-2	2.1e-14	0.447946	0.287	0.193	7.98e-10
LOC612644	2.26e-14	0.336554	0.616	0.516	8.56e-10
PRKCH	2.52e-14	0.479865	0.228	0.144	9.55e-10
ZMIZ1	2.75e-14	0.554455	0.147	0.083	1.04e-09
RPL21	2.86e-14	-0.18039	0.964	0.945	1.08e-09
TKT	3.16e-14	0.320791	0.517	0.4	1.2e-09
MYO1F	4.02e-14	0.580538	0.117	0.062	1.52e-09
PDE4B	4.5e-14	-0.615789	0.349	0.424	1.71e-09
LOC102153493	4.58e-14	0.421901	0.216	0.136	1.74e-09
TNFRSF1B	4.92e-14	0.451433	0.211	0.131	1.87e-09
TMEM106A	5.03e-14	0.677403	0.095	0.046	1.91e-09
ITGA9	2.53e-08	1.44848	0.023	0.008	0.000960321
ADAM17	5.85e-14	0.539351	0.148	0.085	2.22e-09
SLAMF1	6.21e-14	0.697443	0.108	0.056	2.36e-09
NSD2	6.62e-14	0.845029	0.079	0.036	2.51e-09
HS3ST6	2.27e-08	1.44654	0.024	0.008	0.000862905
CNRIP1	1.67e-07	1.41017	0.018	0.005	0.00632544
GSDMA	7.18e-14	0.476666	0.205	0.128	2.73e-09
NFATC3	7.35e-14	0.344268	0.3	0.201	2.79e-09
MYCBP2	7.71e-14	0.261908	0.65	0.533	2.92e-09
LOC111093278	9.54e-10	1.40366	0.018	0.004	3.62e-05
HCLS1	8.59e-14	0.330085	0.496	0.382	3.26e-09
PKM	8.85e-14	0.340448	0.423	0.312	3.36e-09
LOC119873296	9.59e-14	0.565186	0.139	0.078	3.64e-09
EHBP1L1	1.1e-13	0.502173	0.156	0.091	4.19e-09
MAP4K1	1.24e-13	0.488406	0.179	0.109	4.7e-09
GNAS	1.32e-13	0.264113	0.762	0.681	4.99e-09
KCNN4	1.33e-13	0.437125	0.175	0.105	5.05e-09
CYBA	1.52e-13	0.313224	0.478	0.361	5.79e-09
PI3	9.88e-06	1.39968	0.017	0.006	0.375078
RPL30	1.95e-13	-0.107481	0.996	0.991	7.41e-09
ICA1	6.06e-06	1.39677	0.012	0.003	0.230069
HNRNPLL	2.06e-13	0.527817	0.156	0.092	7.83e-09
APOBR	2.08e-13	0.667421	0.077	0.035	7.91e-09
SYNE2	8.38e-16	1.39403	0.048	0.016	3.18e-11
CCR6	2.22e-13	0.755871	0.096	0.049	8.43e-09
ITGB7	2.36e-13	0.337814	0.389	0.281	8.96e-09
RAPGEF1	2.6e-13	0.498881	0.158	0.093	9.85e-09
LIME1	2.93e-13	0.29727	0.481	0.368	1.11e-08
CPEB2	3e-13	0.768821	0.133	0.076	1.14e-08
EVA1B	3.1e-13	0.388153	0.355	0.258	1.18e-08
PDLIM1	3.16e-13	0.315827	0.313	0.217	1.2e-08
LIMS1	3.21e-13	0.384545	0.345	0.245	1.22e-08
OSTF1	3.21e-13	0.254387	0.699	0.601	1.22e-08
SH2D2A	3.24e-13	0.604105	0.117	0.063	1.23e-08
MDM2	3.52e-13	0.550909	0.16	0.095	1.34e-08
MAN1A1	3.8e-13	0.368079	0.261	0.174	1.44e-08
CFAP91	6.96e-16	1.3893	0.046	0.015	2.64e-11
ARHGEF6	4.01e-13	0.447649	0.191	0.119	1.52e-08
CHCHD10	4.42e-13	0.327016	0.335	0.233	1.68e-08
NCKAP1L	4.48e-13	0.410564	0.212	0.134	1.7e-08
SAMD9L	4.95e-13	0.460882	0.224	0.145	1.88e-08
GBP1	4.96e-13	0.524248	0.188	0.117	1.88e-08
ANXA1	5.45e-13	0.23493	0.632	0.512	2.07e-08
ATXN1	5.59e-13	0.438676	0.208	0.132	2.12e-08
LOC106558449	1.37e-06	1.37525	0.013	0.004	0.0519506
DOK2	6.7e-13	0.48464	0.146	0.085	2.54e-08
CTSD	7.38e-13	0.559436	0.129	0.073	2.8e-08
MIF4GD	7.4e-13	0.41927	0.135	0.076	2.81e-08
CNIH2	1.61e-07	1.36441	0.02	0.007	0.00611561
UCP2	8.07e-13	0.336741	0.355	0.257	3.06e-08
RIPK3	8.35e-13	0.361475	0.302	0.207	3.17e-08
UQCRC1	9.54e-13	0.345041	0.307	0.21	3.62e-08
PRKCI	1e-12	0.805673	0.05	0.019	3.8e-08
CTSS	1.01e-12	0.541509	0.098	0.05	3.84e-08
IRF4	1.03e-12	0.77226	0.054	0.022	3.92e-08
NAP1L1	1.07e-12	0.328808	0.428	0.322	4.08e-08
FLVCR2	4.82e-06	1.35156	0.01	0.002	0.182849
RCBTB1	1.1e-12	0.73396	0.092	0.047	4.16e-08
TNIP3	4.07e-09	1.34632	0.02	0.005	0.000154493
APOL5	1.14e-12	0.46343	0.234	0.155	4.33e-08
CASP4	2.06e-10	1.33607	0.026	0.008	7.81e-06
NDUFA11	1.22e-12	0.311733	0.421	0.306	4.62e-08
CRLF2	1.24e-12	0.807761	0.054	0.022	4.69e-08
IFNAR1	1.47e-12	0.524842	0.128	0.072	5.56e-08
SH3BP1	1.56e-12	0.38437	0.153	0.09	5.93e-08
TPRA1	1.57e-12	0.511251	0.176	0.109	5.96e-08
CD63	1.59e-12	0.350964	0.406	0.299	6.05e-08
MMP25	1.6e-12	0.641205	0.094	0.048	6.07e-08
ARHGAP25	1.74e-12	0.372183	0.304	0.211	6.62e-08
PDLIM2	1.86e-12	0.32374	0.452	0.346	7.05e-08
CLDND1	2.09e-12	0.365698	0.267	0.181	7.91e-08
ACP5	2.25e-12	0.329348	0.378	0.277	8.56e-08
NRROS	2.27e-12	0.394385	0.186	0.116	8.6e-08
IL16	2.29e-12	0.296955	0.375	0.269	8.7e-08
HAVCR2	1.28e-07	1.33585	0.015	0.004	0.00485292
RPS6KA1	2.76e-12	0.451564	0.124	0.07	1.05e-07
KCNAB2	2.81e-12	0.42655	0.182	0.113	1.06e-07
CELF4	2.81e-12	0.464442	0.143	0.084	1.07e-07
BACH2	2.99e-12	-0.588543	0.255	0.333	1.13e-07
CSK	3e-12	0.323337	0.383	0.281	1.14e-07
BUB3	3.08e-12	0.332896	0.306	0.212	1.17e-07
SPSB3	3.25e-12	0.452489	0.179	0.11	1.23e-07
SOCS7	3.29e-12	0.944878	0.048	0.018	1.25e-07
RPS25	3.42e-12	-0.11916	0.99	0.99	1.3e-07
TAPBP	3.69e-12	0.315769	0.435	0.328	1.4e-07
ARL5C	4.45e-29	1.3263	0.091	0.03	1.69e-24
KLK11	3.77e-15	1.32459	0.069	0.029	1.43e-10
PLEC	4.1e-12	0.391577	0.184	0.116	1.56e-07
TET2	4.25e-12	0.317943	0.2	0.126	1.61e-07
LOC608395	4.38e-11	1.32266	0.026	0.007	1.66e-06
GOLIM4	4.32e-12	0.476995	0.138	0.081	1.64e-07
CDC42	4.35e-12	0.221102	0.805	0.711	1.65e-07
KLC4	4.4e-12	0.589359	0.091	0.047	1.67e-07
MTPN	4.43e-12	0.359041	0.244	0.162	1.68e-07
SKA2	4.74e-12	0.554771	0.074	0.035	1.8e-07
MGLL	5.44e-12	0.432751	0.172	0.107	2.07e-07
IQGAP1	5.47e-12	0.226375	0.549	0.423	2.08e-07
ERP44	5.82e-12	0.337107	0.222	0.145	2.21e-07
FAM107B	5.92e-12	0.331083	0.398	0.294	2.25e-07
ESYT3	5.97e-12	0.445068	0.227	0.151	2.27e-07
RAP1GAP2	6.28e-12	0.376526	0.158	0.095	2.38e-07
EFHD2	6.67e-12	0.504912	0.173	0.109	2.53e-07
ELOVL4	7.04e-06	1.31963	0.013	0.004	0.26712
MAP7D1	7.97e-12	0.359122	0.207	0.135	3.03e-07
DOCK2	8.01e-12	0.295873	0.377	0.275	3.04e-07
PDCD4	8.04e-12	0.288934	0.549	0.438	3.05e-07
DAPP1	8.98e-12	0.453147	0.142	0.084	3.41e-07
RASGRP4	2.65e-11	1.31904	0.026	0.007	1.01e-06
WIPF1	9.17e-12	0.30382	0.33	0.234	3.48e-07
ARMC8	9.18e-12	0.437811	0.187	0.119	3.48e-07
POLR1D	9.19e-12	0.353007	0.258	0.175	3.49e-07
HM13	1.01e-11	0.356184	0.307	0.217	3.82e-07
IL12RB1	7.67e-15	1.3171	0.047	0.016	2.91e-10
LOC119876011	1.03e-11	0.422525	0.213	0.14	3.92e-07
SASH3	1.06e-11	0.337693	0.349	0.253	4e-07
IQGAP2	1.09e-11	0.322225	0.291	0.203	4.13e-07
POU2F2	1.09e-11	0.979478	0.056	0.024	4.15e-07
PCED1B	1.12e-11	0.633925	0.123	0.071	4.23e-07
ATXN7L1	1.12e-11	0.366726	0.244	0.164	4.25e-07
LOC100684983	1.12e-11	0.302206	0.428	0.32	4.27e-07
PSAP	1.21e-11	0.237093	0.511	0.394	4.6e-07
TAX1BP3	1.28e-11	0.289445	0.367	0.268	4.85e-07
PDIA5	1.29e-11	0.728474	0.085	0.044	4.89e-07
CD2	1.31e-11	0.307909	0.337	0.244	4.98e-07
DEF6	1.46e-11	0.281808	0.347	0.249	5.53e-07
PVRIG	1.47e-11	0.32366	0.373	0.273	5.58e-07
PSMA2	1.49e-11	0.307371	0.284	0.195	5.67e-07
BCL3	1.55e-11	0.500322	0.101	0.054	5.87e-07
LOC490629	1.09e-12	1.31612	0.027	0.007	4.13e-08
FYN	1.77e-11	0.274248	0.388	0.284	6.72e-07
RPL7	1.81e-11	-0.220068	0.883	0.866	6.86e-07
FAM104A	1.9e-11	0.428598	0.195	0.126	7.22e-07
RASAL2	1.93e-11	0.817258	0.051	0.021	7.34e-07
KLF10	2.09e-11	0.428759	0.174	0.11	7.92e-07
SYNGR2	2.25e-11	0.342522	0.422	0.319	8.55e-07
LOC119866906	2.28e-11	0.26791	0.354	0.256	8.66e-07
SNW1	2.29e-11	0.369182	0.177	0.111	8.68e-07
BAG1	2.36e-11	0.320698	0.238	0.158	8.97e-07
CD3D	2.44e-11	0.219718	0.711	0.604	9.28e-07
SMAD2	2.45e-11	0.433009	0.202	0.132	9.3e-07
SIT1	2.5e-11	0.23595	0.358	0.256	9.49e-07
AURKAIP1	2.54e-11	0.356162	0.162	0.099	9.64e-07
ZDHHC12	2.57e-11	0.363488	0.182	0.114	9.75e-07
GRK6	2.62e-11	0.351851	0.28	0.197	9.95e-07
PSD2	7.67e-05	1.31495	0.011	0.003	1
HSBP1	2.7e-11	0.316172	0.37	0.274	1.03e-06
ZWINT	2.75e-11	0.892772	0.059	0.026	1.04e-06
TRAF3IP3	2.76e-11	0.275666	0.372	0.272	1.05e-06
GGTA1	2.97e-11	0.387941	0.266	0.184	1.13e-06
MYD88	2.99e-11	0.2246	0.358	0.255	1.14e-06
ETFB	3e-11	0.377114	0.247	0.169	1.14e-06
GNB2	3e-11	0.249771	0.593	0.486	1.14e-06
RPLP0	3.01e-11	-0.117627	0.988	0.991	1.14e-06
GRK5	3.05e-11	0.429444	0.177	0.113	1.16e-06
HDDC3	3.08e-11	0.264789	0.32	0.225	1.17e-06
CLTC	3.09e-11	0.376075	0.196	0.127	1.17e-06
LOC106559691	3.1e-11	0.515387	0.101	0.055	1.18e-06
HADHA	3.28e-11	0.312224	0.181	0.114	1.24e-06
RAP1B	3.32e-11	0.247546	0.639	0.526	1.26e-06
IK	3.51e-11	0.309563	0.326	0.23	1.33e-06
ARHGAP9	4.02e-11	0.318244	0.191	0.122	1.53e-06
LOC119874426	1.8e-10	1.30784	0.028	0.009	6.85e-06
LOC106560115	1.15e-05	1.30713	0.013	0.004	0.438313
TRAPPC14	4.4e-11	0.542965	0.086	0.045	1.67e-06
RALY	4.58e-11	0.287597	0.433	0.33	1.74e-06
GNAI2	4.65e-11	0.233774	0.633	0.522	1.77e-06
CSTB	4.89e-11	0.249927	0.452	0.34	1.86e-06
DDX17	5.19e-11	0.250093	0.459	0.347	1.97e-06
LOC611813	5.41e-11	0.427379	0.292	0.212	2.05e-06
MANSC1	5.46e-11	0.478561	0.155	0.096	2.07e-06
CD80	5.88e-11	0.468875	0.174	0.111	2.23e-06
MVB12A	5.92e-11	0.393164	0.181	0.115	2.25e-06
STAT2	6.42e-11	0.404687	0.189	0.124	2.44e-06
CRACR2A	6.55e-11	0.860548	0.057	0.025	2.49e-06
PSMC6	6.66e-11	0.323248	0.227	0.151	2.53e-06
BIN2	7.43e-11	0.244674	0.482	0.37	2.82e-06
RUNX2	7.74e-11	0.343769	0.202	0.133	2.94e-06
PARP4	8.09e-11	0.770721	0.062	0.029	3.07e-06
LOC100688793	8.17e-11	0.453566	0.16	0.101	3.1e-06
NEK6	8.62e-11	0.576992	0.099	0.055	3.27e-06
AP2S1	8.79e-11	0.325568	0.282	0.199	3.34e-06
RAB37	8.89e-11	0.385919	0.14	0.084	3.37e-06
SMAD3	8.97e-11	0.716044	0.072	0.036	3.4e-06
DLA-DQB1	1.02e-10	0.212834	0.836	0.759	3.87e-06
COPS5	1.02e-10	0.35534	0.165	0.104	3.89e-06
ARHGAP4	1.11e-10	0.290839	0.263	0.181	4.21e-06
SCML4	1.13e-10	-0.512396	0.377	0.433	4.27e-06
YBX2	1.13e-10	0.525716	0.075	0.038	4.28e-06
ARPC5L	1.14e-10	0.346486	0.21	0.14	4.32e-06
DLA-DMA	1.3e-10	0.422875	0.18	0.117	4.92e-06
ZNF296	1.38e-10	0.463495	0.095	0.051	5.25e-06
CCDC88C	1.4e-10	0.302413	0.244	0.167	5.32e-06
LTA4H	1.66e-10	0.324262	0.263	0.184	6.29e-06
RNF19A	1.72e-10	0.272552	0.346	0.252	6.54e-06
LOC111091917	6.97e-14	1.29828	0.035	0.01	2.64e-09
ESYT1	1.82e-10	0.342548	0.143	0.088	6.9e-06
CCDC50	1.84e-10	0.54336	0.087	0.046	6.98e-06
MXD4	1.93e-10	0.457302	0.166	0.105	7.32e-06
RAB32	1.94e-10	0.41215	0.163	0.103	7.37e-06
BLK	4.15e-06	1.29413	0.019	0.007	0.157423
ATP5F1C	2.07e-10	0.220023	0.485	0.372	7.85e-06
CCR8	2.1e-10	0.545887	0.064	0.031	7.96e-06
GPR15	2.12e-10	0.662816	0.084	0.045	8.05e-06
KRCC1	2.13e-10	0.268353	0.248	0.168	8.09e-06
PNP	2.27e-10	0.227206	0.666	0.578	8.63e-06
AP1G2	2.39e-10	0.454382	0.121	0.071	9.05e-06
FHL2	8.95e-23	1.29391	0.07	0.023	3.4e-18
SUN1	2.48e-10	0.380825	0.172	0.111	9.39e-06
ZNF641	2.55e-10	0.343277	0.223	0.153	9.67e-06
SH3KBP1	2.63e-10	0.258057	0.382	0.285	9.99e-06
ABTB1	2.73e-10	0.244343	0.293	0.207	1.04e-05
SCMH1	2.79e-10	-0.952737	0.071	0.125	1.06e-05
TAP2	2.83e-10	0.394447	0.142	0.087	1.07e-05
ATF1	2.83e-10	0.382618	0.226	0.154	1.07e-05
TPM3	2.85e-10	0.214919	0.766	0.716	1.08e-05
RPL37	2.87e-10	-0.10002	0.999	0.995	1.09e-05
FMNL1	2.92e-10	0.294487	0.36	0.267	1.11e-05
LOC100685822	2.92e-10	0.211224	0.785	0.725	1.11e-05
MNDA	2.95e-10	0.351569	0.177	0.115	1.12e-05
CERS2	2.97e-10	0.441059	0.1	0.056	1.13e-05
EIF4G3	3.02e-10	0.36615	0.248	0.172	1.15e-05
CD58	3.08e-10	0.357578	0.182	0.119	1.17e-05
PTPRN2	3.74e-05	1.29151	0.011	0.003	1
STON1	3.43e-10	0.530714	0.089	0.048	1.3e-05
PSMB5	3.52e-10	0.461174	0.109	0.063	1.34e-05
CGGBP1	3.67e-10	0.252881	0.431	0.326	1.39e-05
LOC608697	3.71e-10	0.564879	0.116	0.068	1.41e-05
RPL26	3.79e-10	-0.117391	0.985	0.984	1.44e-05
LOC111097376	0.00017409	1.28664	0.012	0.004	1
ZC3H12D	4.01e-10	0.333066	0.14	0.086	1.52e-05
EIF2AK3	4.5e-10	0.448608	0.132	0.08	1.71e-05
STK10	4.54e-10	0.256893	0.286	0.205	1.72e-05
SERPINB6	4.74e-10	0.792039	0.059	0.028	1.8e-05
TRIM37	4.8e-10	0.373948	0.185	0.122	1.82e-05
MVP	4.87e-10	0.442905	0.149	0.093	1.85e-05
ELF4	5e-10	0.724753	0.093	0.052	1.9e-05
MRPL39	5.16e-10	0.275195	0.272	0.192	1.96e-05
BID	5.26e-10	0.533258	0.084	0.045	1.99e-05
FAM207A	5.28e-10	0.348547	0.161	0.103	2e-05
ADD1	5.43e-10	0.289076	0.333	0.245	2.06e-05
ELK3	5.66e-10	0.367672	0.127	0.077	2.15e-05
RNF4	5.86e-10	0.233678	0.575	0.468	2.23e-05
SLC1A5	0.000340683	1.27878	0.016	0.007	1
DBNL	6.05e-10	0.301793	0.269	0.19	2.3e-05
CHMP2A	6.31e-10	0.41485	0.157	0.1	2.39e-05
MAZ	6.34e-10	0.290852	0.24	0.165	2.41e-05
SNX20	6.41e-10	0.364237	0.13	0.079	2.43e-05
LMAN2	6.55e-10	0.326362	0.161	0.103	2.49e-05
ATP1B3	6.57e-10	0.256653	0.232	0.159	2.49e-05
GLRX5	6.84e-10	0.25516	0.237	0.162	2.59e-05
RNH1	6.84e-10	0.27333	0.377	0.282	2.6e-05
CIB1	7.04e-10	0.254141	0.362	0.268	2.67e-05
PDGFRL	7.19e-10	0.504566	0.103	0.059	2.73e-05
RAB11A	7.2e-10	0.275729	0.384	0.289	2.73e-05
GSTK1	7.46e-10	0.412219	0.108	0.062	2.83e-05
YKT6	7.52e-10	0.321668	0.193	0.128	2.85e-05
PSMB10	7.69e-10	0.279372	0.389	0.297	2.92e-05
ABHD3	7.95e-10	0.47215	0.125	0.075	3.02e-05
CIAPIN1	8.46e-10	0.522561	0.09	0.049	3.21e-05
SEM1	8.5e-10	0.236074	0.529	0.427	3.22e-05
CASTOR1	8.92e-10	0.508366	0.098	0.056	3.38e-05
HEXB	8.94e-10	0.371895	0.197	0.132	3.39e-05
GSR	8.99e-10	0.489357	0.073	0.038	3.41e-05
DLA-DMB	9.41e-10	0.337429	0.206	0.14	3.57e-05
MBOAT1	9.49e-10	0.37536	0.17	0.111	3.6e-05
DPYSL2	2.39e-21	1.27592	0.05	0.014	9.08e-17
DCAF13	9.56e-10	0.401856	0.108	0.062	3.63e-05
TMEM160	9.84e-10	0.279898	0.222	0.151	3.73e-05
MRPL18	1.01e-09	0.289428	0.208	0.14	3.85e-05
GRHPR	1.03e-09	0.533535	0.083	0.045	3.93e-05
IL1R1	5.49e-14	1.2702	0.046	0.016	2.08e-09
CAMKK2	1.06e-09	0.439017	0.129	0.079	4.04e-05
TNFRSF14	1.1e-09	0.204112	0.375	0.277	4.17e-05
TAGLN2	1.14e-09	0.135322	0.925	0.892	4.32e-05
ILK	1.14e-09	0.362367	0.207	0.141	4.34e-05
CAPZB	1.15e-09	0.212659	0.622	0.525	4.37e-05
AKAP13	1.19e-09	0.205254	0.537	0.432	4.51e-05
TRIM25	1.21e-09	0.429453	0.155	0.099	4.6e-05
MOB1A	1.25e-09	0.234735	0.337	0.247	4.74e-05
LOC403581	1.27e-09	0.313646	0.406	0.321	4.81e-05
ITGAL	1.29e-09	0.40726	0.135	0.084	4.88e-05
BCAR3	7.17e-14	1.26216	0.039	0.012	2.72e-09
GPR183	1.3e-09	0.368978	0.334	0.25	4.92e-05
FKBP1A	1.3e-09	0.23913	0.365	0.269	4.93e-05
SCPEP1	1.32e-09	0.443279	0.151	0.097	5e-05
RACGAP1	5.17e-08	1.26003	0.022	0.007	0.00196052
SEC61B	1.35e-09	0.234681	0.55	0.451	5.13e-05
KDR	7.29e-07	1.25086	0.022	0.008	0.0276853
COX5B	1.41e-09	0.209949	0.663	0.565	5.35e-05
ETS1	1.46e-09	0.157256	0.913	0.862	5.53e-05
NR1D1	1.49e-09	0.920425	0.067	0.035	5.66e-05
FOXN2	1.49e-09	0.281985	0.255	0.18	5.67e-05
CXCR3	1.51e-09	0.761287	0.111	0.067	5.74e-05
CABP5	1.53e-09	0.375438	0.13	0.08	5.8e-05
HIKESHI	1.58e-09	0.309384	0.306	0.221	6.01e-05
S1PR4	1.58e-09	0.419534	0.111	0.065	6.01e-05
PEA15	1.6e-09	0.511354	0.12	0.073	6.07e-05
C3H4orf48	1.61e-09	-0.488885	0.204	0.272	6.12e-05
PPIA	1.7e-09	0.129109	0.99	0.984	6.44e-05
RALBP1	1.74e-09	0.207637	0.405	0.305	6.61e-05
PLSCR3	1.79e-09	0.26273	0.243	0.169	6.78e-05
E2F3	1.79e-09	0.883859	0.037	0.015	6.8e-05
UQCR11	1.88e-09	0.240959	0.392	0.295	7.14e-05
CD6	1.91e-09	0.278128	0.469	0.372	7.24e-05
QARS1	1.94e-09	0.283324	0.204	0.138	7.38e-05
ARL6IP5	1.98e-09	0.312884	0.164	0.106	7.5e-05
MOSPD3	2.02e-09	0.424821	0.11	0.065	7.67e-05
IFI44	2.08e-09	0.670117	0.091	0.052	7.9e-05
FTL	2.1e-09	-0.131377	0.969	0.968	7.97e-05
SPTAN1	2.2e-09	0.231547	0.482	0.381	8.33e-05
LOC119876044	2.3e-09	0.790618	0.046	0.021	8.71e-05
TMEM187	2.3e-09	0.67147	0.065	0.033	8.73e-05
C9H17orf99	2.3e-09	0.331588	0.205	0.139	8.74e-05
IFNAR2	2.35e-09	0.425838	0.129	0.08	8.92e-05
LOC119876388	2.35e-09	0.452738	0.114	0.068	8.92e-05
CNPPD1	2.36e-09	0.255799	0.263	0.187	8.97e-05
PDZD11	2.37e-09	0.407872	0.158	0.103	8.98e-05
TGFB1	2.39e-09	0.199578	0.526	0.422	9.06e-05
FCHSD2	2.43e-09	0.333255	0.244	0.172	9.21e-05
FBXO6	2.58e-09	0.321532	0.213	0.147	9.8e-05
WDR83OS	2.63e-09	0.231589	0.354	0.261	0.0001
ZYX	2.64e-09	0.273405	0.25	0.176	0.000100091
RTRAF	2.83e-09	0.209714	0.635	0.532	0.000107574
RAB8B	2.89e-09	0.347139	0.219	0.153	0.00010956
DYNLL1	2.92e-09	0.346723	0.124	0.076	0.000110949
INPP5D	2.98e-09	0.246014	0.32	0.234	0.000113239
SLC35E3	3.11e-09	0.565117	0.069	0.036	0.0001179
IGF2R	3.18e-09	0.360773	0.198	0.136	0.000120749
TIPARP	3.19e-09	0.278757	0.196	0.133	0.00012115
PTGR1	3.2e-09	0.297907	0.251	0.178	0.000121533
EXOSC4	3.21e-09	0.385675	0.132	0.082	0.000121725
LOC100684002	3.26e-09	0.621313	0.135	0.087	0.000123748
CPNE1	3.28e-09	0.325839	0.21	0.143	0.000124363
RNPEP	3.29e-09	0.641101	0.072	0.038	0.000125
RAE1	3.3e-09	0.293006	0.163	0.106	0.000125357
EEF1AKMT1	3.33e-09	0.401269	0.099	0.057	0.000126521
RTN2	3.38e-09	0.576665	0.086	0.048	0.000128269
GPATCH2	3.5e-09	0.338842	0.14	0.088	0.000132791
LACTB	3.56e-09	0.373208	0.164	0.108	0.000134982
GUCD1	3.57e-09	0.417842	0.127	0.079	0.000135383
SFMBT2	3.63e-09	0.467674	0.118	0.072	0.000137608
TRAF3IP2	3.64e-09	0.563683	0.082	0.045	0.0001382
RAP1A	3.66e-09	0.248142	0.305	0.219	0.000138726
LOC100856547	3.68e-09	0.234945	0.385	0.292	0.000139565
LOC102156183	9.66e-22	1.24881	0.061	0.019	3.67e-17
RPL7A	3.81e-09	-0.105366	0.992	0.99	0.000144622
IMPA1	3.88e-09	0.462522	0.151	0.097	0.00014707
FAM32A	3.9e-09	0.361814	0.122	0.075	0.00014785
SEPTIN10	3.93e-09	0.580936	0.083	0.046	0.000149238
SLC25A6	3.94e-09	0.169782	0.868	0.831	0.000149563
ANTXR2	3.97e-09	0.189114	0.326	0.239	0.000150575
PDCL3	4.04e-09	0.301372	0.192	0.129	0.000153402
LOC102155805	0.00253963	1.24086	0.011	0.004	1
TMEM50B	4.13e-09	0.2288	0.32	0.234	0.000156554
MPG	4.17e-09	0.252718	0.28	0.199	0.00015839
CLNK	0.000431336	1.23188	0.014	0.006	1
SNX3	4.31e-09	0.195678	0.504	0.398	0.000163651
CCNG2	4.35e-09	0.362579	0.127	0.079	0.000165192
NHLRC2	4.38e-09	0.479341	0.084	0.047	0.000166374
PRDX4	4.45e-09	-0.438117	0.484	0.509	0.000168927
ARPC4	4.51e-09	0.224841	0.517	0.422	0.000171179
PTGER2	3.84e-12	1.22242	0.04	0.014	1.46e-07
TBCB	5.17e-09	0.261869	0.261	0.186	0.000196307
TIMP1	5.2e-09	0.323901	0.091	0.052	0.000197516
ASNSD1	5.25e-09	0.318531	0.188	0.126	0.000199125
RPS27L	5.61e-09	0.192872	0.58	0.478	0.000212979
RAPH1	5.7e-09	0.814458	0.034	0.013	0.000216219
RPL18A	5.7e-09	-0.109639	0.991	0.984	0.000216476
CHST7	6.22e-09	0.297988	0.206	0.142	0.000235962
S100A13	6.34e-09	0.613158	0.061	0.03	0.000240455
TNFSF13B	6.34e-09	0.63221	0.073	0.039	0.000240496
RPUSD3	6.4e-09	0.515148	0.101	0.06	0.000242963
TAOK3	6.41e-09	0.352467	0.188	0.128	0.000243399
KDM4A	6.47e-09	0.466429	0.1	0.058	0.000245653
LOC119865018	6.61e-09	-0.794407	0.111	0.165	0.000250682
CCDC3	6.72e-09	-0.96024	0.066	0.114	0.000254928
PPP1R16B	6.82e-09	0.386368	0.116	0.071	0.000258814
LRRFIP2	6.98e-09	0.399628	0.143	0.092	0.000265062
LOC119872857	7.23e-09	0.803553	0.038	0.016	0.000274213
OPTN	7.32e-09	0.238507	0.54	0.442	0.000277877
CASP7	7.44e-09	0.550312	0.093	0.054	0.000282438
CRYBG1	7.48e-09	0.264079	0.321	0.237	0.000284022
ENO1	7.51e-09	0.190923	0.536	0.432	0.000284845
CD5	7.69e-09	0.2652	0.56	0.462	0.000291992
PDCD6	7.88e-09	0.189916	0.46	0.356	0.000299215
PABIR2	8.38e-09	0.629345	0.056	0.027	0.00031795
FLII	8.4e-09	0.295258	0.258	0.184	0.0003188
DUS2	9.05e-09	0.763103	0.04	0.017	0.000343464
CCDC28B	9.45e-09	0.746831	0.045	0.02	0.000358801
PLEKHA2	9.5e-09	0.313227	0.152	0.099	0.000360442
PARVG	9.73e-09	0.285349	0.149	0.096	0.000369323
ITGA2	9.99e-09	0.621824	0.072	0.039	0.000379203
SNX5	9.99e-09	0.256164	0.245	0.174	0.00037927
MED15	1e-08	0.240068	0.379	0.289	0.000380699
AP3S1	1.01e-08	0.496494	0.124	0.078	0.000381947
GNG5	1.01e-08	0.178195	0.761	0.679	0.000382984
LOC119863969	1.02e-08	0.522568	0.079	0.044	0.000387946
FABP3	2.72e-31	1.22021	0.095	0.03	1.03e-26
PXMP4	1.15e-08	0.569203	0.107	0.065	0.000438259
COX5A	1.19e-08	0.208417	0.6	0.505	0.000452598
PIP4K2A	1.21e-08	0.231742	0.316	0.233	0.000460882
ICAM3	1.25e-08	0.362923	0.083	0.047	0.00047335
ADIRF	1.29e-08	0.2395	0.289	0.217	0.000490693
SEPTIN9	1.37e-08	0.196161	0.619	0.518	0.000519721
SH2D3C	1.38e-08	0.37526	0.129	0.081	0.000523215
NUDT16L1	1.39e-08	0.327131	0.151	0.099	0.00052626
DOCK8	1.44e-08	0.250707	0.245	0.174	0.000547681
PTPN9	4.28e-12	1.20465	0.034	0.011	1.63e-07
PDCD1	1.53e-08	0.614282	0.059	0.03	0.000580291
ALOX15	1.54e-08	0.866322	0.035	0.014	0.000583915
LSM1	1.59e-08	0.250977	0.165	0.109	0.000601627
COX11	1.63e-08	0.413171	0.108	0.065	0.000618311
WAS	1.66e-08	0.242322	0.375	0.286	0.000628892
HPCAL4	2.88e-23	1.19909	0.085	0.031	1.09e-18
ACSL1	1.66e-08	0.419689	0.114	0.07	0.000630467
TMEM132A	1.71e-08	0.517903	0.06	0.031	0.000648395
PPM1M	1.72e-08	0.518324	0.109	0.066	0.000650952
RRAGA	1.78e-08	0.321053	0.228	0.163	0.000674613
DCPS	1.79e-08	0.264392	0.23	0.163	0.000680848
TNIK	1.81e-08	0.240373	0.289	0.214	0.000686318
OTUB1	1.86e-08	0.310923	0.193	0.133	0.000704112
MMD	1.92e-08	-0.477858	0.297	0.348	0.000730429
AK3	1.93e-08	0.456574	0.083	0.047	0.000731775
ACOT7	2.03e-08	0.582396	0.057	0.029	0.000771723
BIRC6	2.04e-08	0.260828	0.26	0.188	0.000773673
CHMP5	2.07e-08	0.311243	0.169	0.113	0.000783813
R3HDM4	2.08e-08	0.356976	0.153	0.101	0.000789087
TXN	2.14e-08	0.164191	0.716	0.624	0.0008125
LUC7L	2.21e-08	0.271488	0.17	0.114	0.000838599
MX2	2.21e-08	0.448562	0.095	0.056	0.000838819
E2F2	2.13e-05	1.1939	0.015	0.005	0.807762
F12	2.36e-08	0.299524	0.198	0.137	0.000896859
SEC13	2.37e-08	0.268789	0.189	0.129	0.000901297
ZFC3H1	2.39e-08	0.285717	0.177	0.12	0.000905168
CDADC1	2.39e-08	0.157845	0.517	0.414	0.000907744
PRKAG2	2.42e-08	0.361711	0.176	0.12	0.000917332
ITGA1	2.43e-08	-0.800176	0.127	0.179	0.000922519
PHLDA1	2.45e-08	0.849878	0.043	0.019	0.000928242
USP18	2.49e-08	0.438681	0.095	0.057	0.000944791
GAS7	9.04e-12	1.1918	0.026	0.007	3.43e-07
CRIP2	2.55e-08	0.178726	0.257	0.185	0.000968007
PLAAT4	2.6e-08	0.25573	0.402	0.312	0.000986449
WASHC3	2.63e-08	0.353109	0.125	0.079	0.000999722
SH3GLB2	2.71e-08	0.307376	0.177	0.121	0.00102848
MACIR	2.76e-08	0.330498	0.145	0.095	0.00104755
PSMA6	2.99e-08	0.181918	0.355	0.267	0.0011366
BCL2L11	3.01e-08	0.802998	0.055	0.028	0.00114386
QSOX1	3.19e-08	0.626131	0.094	0.056	0.00120915
SUCLG1	3.35e-08	0.260979	0.226	0.159	0.00127169
CACYBP	3.36e-08	0.237843	0.386	0.299	0.00127516
POLR2J	3.4e-08	0.205384	0.323	0.24	0.00129026
RNF181	3.47e-08	0.263742	0.321	0.244	0.00131857
ELMO1	3.53e-08	0.260511	0.371	0.287	0.0013414
ECI1	3.81e-08	0.336918	0.203	0.143	0.00144576
S1PR1	3.84e-08	0.255774	0.311	0.233	0.00145699
BUD23	3.87e-08	0.195218	0.504	0.403	0.00146737
MAPK1	3.93e-08	0.186433	0.295	0.218	0.00148992
NRDC	4.03e-08	0.279281	0.164	0.11	0.00152903
NLRC5	4.06e-08	0.318758	0.143	0.094	0.00154274
AP3D1	4.17e-08	0.361278	0.147	0.098	0.00158116
EZR	4.23e-08	0.148466	0.921	0.877	0.00160477
ORMDL2	4.37e-08	0.283985	0.197	0.137	0.00166039
CD81	4.38e-08	0.172656	0.671	0.573	0.00166169
RGS14	4.42e-08	0.235544	0.232	0.165	0.00167689
ELP5	4.49e-08	0.28652	0.145	0.095	0.00170338
ATP6V1H	4.5e-08	0.388782	0.166	0.112	0.00170751
MAPK3	4.69e-08	0.464563	0.082	0.047	0.0017811
NCEH1	4.73e-08	0.483119	0.098	0.06	0.00179701
HNRNPUL2	4.8e-08	0.217465	0.29	0.216	0.00182172
ATP10D	4.8e-08	0.456935	0.146	0.097	0.00182175
CARD11	4.8e-08	0.391017	0.156	0.105	0.00182354
CAB39L	4.86e-08	0.465919	0.076	0.043	0.0018459
TEN1	4.89e-08	0.311661	0.132	0.085	0.00185605
NME2	4.92e-08	0.140618	0.807	0.744	0.00186821
SPATA13	4.92e-08	0.297027	0.153	0.102	0.00186911
MAF	1.74e-11	1.17258	0.034	0.011	6.62e-07
SMIM29	4.95e-08	0.391559	0.14	0.092	0.0018793
CNIH4	5.06e-08	0.25332	0.289	0.214	0.0019204
TSHZ2	1.34e-18	1.16135	0.102	0.046	5.09e-14
LRBA	5.27e-08	0.242662	0.163	0.109	0.0019988
IKBKE	5.32e-08	0.398083	0.112	0.07	0.00201803
SHARPIN	5.6e-08	0.279611	0.352	0.272	0.00212689
NEK9	5.62e-08	0.404265	0.115	0.072	0.00213278
TLE5	5.67e-08	0.168878	0.783	0.711	0.00215364
SUCLA2	5.69e-08	0.418491	0.077	0.043	0.00216136
NDUFA6	5.89e-08	0.185358	0.297	0.218	0.00223543
TMEM123	5.94e-08	-0.354626	0.453	0.494	0.00225557
TSC22D1	6.25e-08	0.520008	0.102	0.063	0.00237332
CS	6.28e-08	0.274285	0.184	0.126	0.0023833
LXN	6.29e-08	0.512212	0.088	0.052	0.00238805
EED	6.43e-08	0.416821	0.11	0.069	0.00244136
PHGDH	6.59e-08	0.366737	0.098	0.059	0.00249952
GET3	6.62e-08	0.223936	0.182	0.125	0.00251119
USP39	6.63e-08	0.302736	0.206	0.146	0.00251773
TET1	6.65e-08	0.50617	0.069	0.038	0.00252332
SPPL2A	6.73e-08	0.314716	0.173	0.119	0.00255491
WRAP73	7.03e-08	0.406497	0.087	0.051	0.00266865
SFXN3	7.08e-08	0.467855	0.096	0.058	0.00268838
PSMA5	7.25e-08	0.217187	0.326	0.245	0.00275331
PRR5	7.29e-08	0.337984	0.197	0.139	0.00276775
PGD	7.44e-08	0.213216	0.235	0.169	0.00282397
RNF14	7.52e-08	0.347614	0.167	0.114	0.00285254
ILRUN	7.56e-08	0.448206	0.091	0.054	0.00286766
LOC111095210	7.79e-08	0.938087	0.028	0.011	0.00295653
CSTA	8e-08	-0.470971	0.21	0.27	0.00303504
PML	8.07e-08	0.275708	0.202	0.143	0.0030629
CEP250	8.34e-08	0.576027	0.076	0.044	0.00316459
GRAMD1A	8.35e-08	0.264574	0.164	0.111	0.00316876
SERPINB1	8.41e-08	0.239171	0.496	0.405	0.00319327
CADM1	8.6e-08	0.945022	0.029	0.011	0.00326305
TANK	8.68e-08	0.240147	0.206	0.146	0.00329279
C13H8orf76	8.78e-08	-0.805242	0.082	0.128	0.00333033
MRPL20	8.81e-08	0.184984	0.45	0.352	0.00334348
COMMD6	8.85e-08	0.226784	0.273	0.198	0.00336055
SMIM30	8.92e-08	0.275366	0.147	0.097	0.00338606
DHFR	9e-08	0.226962	0.216	0.153	0.00341568
AGAP2	9.26e-08	0.46547	0.092	0.056	0.00351282
GRB2	9.26e-08	0.232266	0.402	0.313	0.00351403
TLN1	9.31e-08	0.176062	0.554	0.461	0.00353325
MSRA	9.43e-08	0.26084	0.143	0.095	0.00357859
CDH23	9.67e-08	0.996672	0.036	0.016	0.00366806
PLEKHO2	9.77e-08	0.443053	0.066	0.036	0.00370797
CTSA	1e-07	0.195598	0.3	0.225	0.0038027
SNX24	0.00665622	1.15615	0.012	0.006	1
PNRC1	1.01e-07	-0.252789	0.702	0.709	0.00384012
TNIP2	1.05e-07	0.64437	0.066	0.036	0.0039874
LRRC8A	1.05e-07	0.381129	0.108	0.067	0.00399587
FAM126A	1.06e-07	0.277029	0.164	0.112	0.00400574
MCM6	1.11e-07	0.375124	0.136	0.09	0.0041965
GLRX3	1.12e-07	0.248099	0.216	0.155	0.00423617
MFNG	1.12e-07	0.269554	0.221	0.158	0.00424512
TSEN54	1.14e-07	0.299103	0.122	0.078	0.00432831
TOMM22	1.16e-07	0.223831	0.263	0.191	0.00440237
SLA	1.2e-07	0.182505	0.358	0.274	0.0045386
ABR	1.2e-07	0.38768	0.153	0.104	0.00456996
NDUFS6	1.22e-07	0.211206	0.307	0.23	0.00462843
KCNA3	1.23e-07	-0.270211	0.541	0.565	0.00466638
PPP2R1B	1.24e-07	0.45525	0.089	0.054	0.00469599
PSMD9	1.25e-07	0.25	0.162	0.109	0.00475975
CUL3	1.28e-07	0.226001	0.215	0.152	0.00484985
IL2RA	3.4e-19	1.15559	0.083	0.034	1.29e-14
RAB11FIP1	1.31e-07	0.389903	0.095	0.058	0.00495304
PCLAF	3.74e-09	1.15305	0.028	0.01	0.000142098
FAM110A	1.33e-07	0.45518	0.1	0.062	0.00503344
C9H17orf75	1.35e-07	0.509691	0.057	0.03	0.00511473
DNAJC16	1.37e-07	0.607058	0.072	0.041	0.00518452
NGDN	1.37e-07	0.255986	0.258	0.19	0.00521818
NDUFB1	1.38e-07	0.216333	0.337	0.257	0.00523732
DPP7	1.38e-07	0.327845	0.165	0.113	0.00524003
TALDO1	1.4e-07	0.168413	0.63	0.531	0.00531567
CNTNAP1	1.41e-07	0.81236	0.033	0.014	0.00535456
CUL4A	1.43e-07	0.277035	0.129	0.083	0.00542136
LOC106557635	1.44e-07	0.543854	0.054	0.028	0.00545738
KIAA0040	1.45e-07	0.278484	0.136	0.09	0.00551833
FAM120A	1.46e-07	0.252799	0.198	0.139	0.00554995
CLIP2	1.48e-07	0.450287	0.072	0.041	0.00560422
CLPTM1	1.49e-07	0.354111	0.103	0.064	0.00564021
AFAP1	1.49e-07	0.569658	0.04	0.018	0.00566705
TMED3	1.5e-07	0.228013	0.281	0.21	0.00570111
ACSL4	1.53e-07	0.337185	0.072	0.041	0.00580336
MTCH2	1.55e-07	0.399892	0.109	0.069	0.00587406
UBFD1	1.57e-07	0.321088	0.078	0.045	0.00596209
MPC2	1.57e-07	0.241924	0.297	0.223	0.00596506
SOCS1	1.59e-07	-0.425809	0.341	0.389	0.00602542
SNX9	1.6e-07	0.57891	0.085	0.051	0.00605907
CCR2	6.17e-22	1.15012	0.087	0.033	2.34e-17
RUFY1	1.62e-07	0.185614	0.139	0.092	0.00616658
PSMD4	1.65e-07	0.210436	0.263	0.193	0.00628064
CCR4	2.31e-25	1.14986	0.108	0.043	8.75e-21
USP15	1.67e-07	0.199452	0.321	0.242	0.0063365
GPI	1.67e-07	0.157615	0.355	0.268	0.00635571
HMOX2	1.71e-07	0.352496	0.131	0.086	0.00649847
ZNRF1	1.71e-07	0.189342	0.392	0.304	0.00650424
AP1S2	4.16e-32	1.14904	0.148	0.061	1.58e-27
EIPR1	1.75e-07	0.50106	0.084	0.05	0.00664096
HNRNPL	1.78e-07	0.152035	0.402	0.306	0.00675591
BMP2K	1.78e-07	0.502997	0.091	0.056	0.00675855
MBNL2	1.81e-07	0.417088	0.072	0.041	0.0068849
STK4	1.86e-07	0.197064	0.455	0.362	0.00707092
UBXN8	1.87e-07	0.398167	0.078	0.045	0.00709296
ZDHHC18	1.87e-07	0.352168	0.179	0.125	0.00709375
LOC119877253	1.88e-07	0.542419	0.075	0.043	0.00714007
RAB19	2.01e-07	0.669536	0.037	0.017	0.00763806
ZC3H18	2.06e-07	0.380289	0.118	0.076	0.00780341
CCDC102A	2.06e-07	0.593493	0.056	0.029	0.00782832
NDUFB3	2.07e-07	0.24551	0.242	0.177	0.00783836
RAB4B	2.09e-07	0.224911	0.315	0.239	0.0079295
INF2	2.11e-07	0.274516	0.151	0.102	0.00800859
ANXA11	2.11e-07	0.213741	0.404	0.315	0.00802248
ZDHHC6	2.13e-07	0.332935	0.146	0.099	0.0080992
RGS19	2.16e-07	0.170462	0.441	0.352	0.0081908
CCNG1	2.17e-07	0.224598	0.288	0.214	0.00824993
GFOD2	2.19e-07	0.319919	0.115	0.073	0.00830524
RAB14	2.19e-07	0.273083	0.215	0.155	0.0083072
RILPL2	2.19e-07	0.207071	0.266	0.196	0.00831433
STAT4	2.24e-07	0.223589	0.441	0.351	0.00848392
ATP5J2	2.28e-07	0.173827	0.551	0.454	0.00864457
TRIM14	2.3e-07	0.370269	0.099	0.061	0.0087468
YAP1	1.56e-13	1.14701	0.033	0.009	5.91e-09
IL18BP	6.81e-12	1.14676	0.039	0.014	2.59e-07
TRAF2	2.42e-07	0.447391	0.106	0.068	0.00916623
ASB6	2.42e-07	0.533756	0.098	0.061	0.0091755
DLA-DRA	2.42e-07	0.131334	0.873	0.814	0.00917819
ZNF674	0.00105912	1.14197	0.012	0.005	1
RFXAP	2.66e-07	0.676376	0.054	0.028	0.0101034
CANT1	2.68e-07	0.230934	0.348	0.27	0.0101894
LOC119875832	2.74e-07	0.61127	0.076	0.045	0.0104046
ST7	2.75e-07	0.902748	0.028	0.011	0.0104432
UBA1	2.77e-07	0.388001	0.122	0.08	0.0105266
TMEM71	2.78e-07	-0.813362	0.072	0.115	0.0105378
TAF9B	2.78e-07	0.278402	0.133	0.088	0.0105674
SNAP47	2.8e-07	0.545621	0.067	0.038	0.0106409
VCL	2.83e-07	0.429352	0.08	0.047	0.0107503
NR4A1	2.86e-07	-0.693222	0.195	0.245	0.010855
RFNG	3.06e-07	0.279957	0.108	0.068	0.0115961
PPP4C	3.06e-07	0.232107	0.316	0.238	0.0116049
XAF1	3.07e-07	0.393109	0.121	0.079	0.0116328
NFKBIE	3.09e-07	0.487708	0.067	0.038	0.0117412
LOC119878704	3.13e-07	0.3782	0.113	0.073	0.0118978
SERPINB9	3.18e-07	0.266472	0.182	0.128	0.012065
ADA	4.83e-49	1.13371	0.252	0.111	1.83e-44
PPP2R5D	3.2e-07	0.414464	0.082	0.049	0.0121546
TTPAL	3.23e-07	0.289953	0.134	0.089	0.0122604
WDR45	3.29e-07	0.35587	0.104	0.066	0.0124754
UBE2L6	3.3e-07	0.238763	0.307	0.234	0.0125179
NCAPG2	3.33e-07	0.562654	0.048	0.025	0.0126552
UTRN	3.35e-07	0.216905	0.377	0.294	0.0127288
LOC607207	3.45e-07	0.127061	0.875	0.838	0.0130835
ST3GAL4	3.48e-07	0.204577	0.178	0.123	0.0132015
CXCR6	8.06e-21	1.13367	0.067	0.023	3.06e-16
GTF3C1	3.5e-07	0.346178	0.098	0.061	0.013268
DLA-DQA1	3.53e-07	0.220256	0.436	0.353	0.0133877
MICAL1	3.57e-07	0.636029	0.053	0.028	0.0135564
ASPSCR1	3.75e-07	0.317991	0.15	0.102	0.014222
UBC	3.84e-07	0.183936	0.64	0.544	0.0145703
TDP2	3.97e-07	0.644751	0.069	0.04	0.0150838
BAG6	3.98e-07	0.41016	0.132	0.089	0.0151084
PPP1CA	4.02e-07	0.198358	0.41	0.324	0.0152553
PRKD2	4.07e-07	0.451123	0.11	0.071	0.0154557
PRDX3	4.13e-07	0.28068	0.129	0.085	0.0156682
DEXI	4.14e-07	0.334966	0.095	0.059	0.0157011
EMC7	4.15e-07	0.311766	0.208	0.15	0.0157325
DNASE1L1	4.22e-07	0.20671	0.191	0.135	0.0160046
LOC119864695	4.22e-07	0.586067	0.053	0.028	0.01603
CAB39	4.23e-07	0.18949	0.352	0.272	0.0160451
TSC22D3	4.23e-07	-0.159937	0.811	0.818	0.016055
RIDA	4.23e-07	0.268517	0.134	0.089	0.0160581
MYO9B	4.24e-07	0.234787	0.179	0.126	0.0161085
BLMH	4.3e-07	0.57862	0.05	0.026	0.0163024
CHMP3	4.3e-07	0.33062	0.122	0.08	0.0163075
HNRNPUL1	4.31e-07	0.26796	0.198	0.142	0.0163542
CMTM7	4.49e-07	0.157548	0.426	0.34	0.017045
CISH	4.5e-07	-0.687406	0.166	0.215	0.0170688
USF1	4.51e-07	0.244566	0.165	0.114	0.0170976
SSR2	4.54e-07	0.144136	0.642	0.555	0.017215
P2RX5	4.64e-07	0.232849	0.115	0.074	0.0176162
METAP2	4.72e-07	0.239231	0.311	0.241	0.0179314
SDHB	4.74e-07	0.286093	0.193	0.137	0.0180012
CYP20A1	4.75e-07	0.255002	0.119	0.077	0.0180092
SRA1	4.75e-07	0.176652	0.257	0.188	0.0180225
PAFAH1B1	4.77e-07	0.181316	0.362	0.279	0.0180869
TMEM263	4.78e-07	0.299543	0.189	0.135	0.0181506
RAB5IF	4.79e-07	0.128177	0.36	0.276	0.0181884
SDF2L1	4.96e-07	0.187519	0.415	0.331	0.0188154
PSENEN	5.03e-07	0.224405	0.275	0.206	0.0191059
PSMA1	5.1e-07	0.159186	0.405	0.314	0.0193521
THUMPD3	5.15e-07	0.297914	0.132	0.089	0.019534
NPTN	5.21e-07	0.235512	0.281	0.212	0.0197738
GNG7	5.21e-07	0.345221	0.087	0.053	0.0197848
DIAPH1	5.27e-07	0.209574	0.251	0.185	0.0199987
ANXA6	5.28e-07	0.169879	0.614	0.53	0.0200203
ABHD5	5.29e-07	0.269015	0.138	0.093	0.0200652
PTPN6	5.3e-07	0.203725	0.264	0.197	0.0201173
GSTO1	5.31e-07	0.200188	0.444	0.357	0.0201566
PPP1R12A	5.39e-07	0.214585	0.365	0.283	0.0204403
ZBP1	5.46e-07	0.365413	0.081	0.049	0.0207098
NEDD4	5.54e-07	0.346325	0.107	0.069	0.0210235
KSR2	5.57e-07	0.890931	0.036	0.017	0.0211513
LMNB1	5.59e-07	0.284625	0.146	0.1	0.0212337
LAT2	5.84e-07	0.382876	0.068	0.039	0.0221728
RINL	5.95e-07	0.348261	0.102	0.065	0.0225907
LCK	6.04e-07	0.202452	0.432	0.344	0.0229247
NUP37	6.07e-07	0.586448	0.071	0.041	0.02305
VPS51	6.2e-07	0.492495	0.072	0.042	0.023543
GLOD4	6.22e-07	0.300335	0.114	0.074	0.0236211
SMAP1	6.23e-07	0.228965	0.235	0.173	0.0236525
DDT	6.24e-07	0.210582	0.296	0.224	0.0237001
RSU1	6.25e-07	0.17947	0.379	0.296	0.0237238
SYNE3	6.29e-07	0.378263	0.125	0.083	0.0238875
BATF	3.38e-52	1.12888	0.257	0.111	1.28e-47
LOC477325	6.37e-07	0.189835	0.263	0.195	0.0241704
CYTH4	6.4e-07	0.201591	0.147	0.1	0.024277
EP400	6.47e-07	0.263359	0.151	0.104	0.0245441
INO80B	6.52e-07	0.495772	0.081	0.049	0.0247468
PARP11	6.55e-07	0.237598	0.143	0.098	0.0248649
LOC607937	6.66e-07	0.196304	0.464	0.383	0.0252702
RAP2A	6.8e-07	0.381143	0.132	0.089	0.0257895
ZFP36L1	6.84e-07	0.23569	0.374	0.296	0.0259432
VPS26A	6.86e-07	0.262752	0.193	0.138	0.0260334
LSM5	6.9e-07	0.274529	0.189	0.135	0.0261846
RACK1	6.96e-07	0.174217	0.667	0.581	0.0264171
LOC607300	7.03e-07	0.260362	0.176	0.125	0.026696
LAT	7.04e-07	0.18716	0.536	0.443	0.0267348
PRDX5	7.29e-07	0.135901	0.687	0.595	0.0276519
DCXR	1.35e-09	1.12793	0.035	0.013	5.12e-05
MBP	7.41e-07	0.187683	0.261	0.195	0.0281303
ISG15	7.46e-07	0.315244	0.051	0.027	0.0283162
EIF4B	7.47e-07	-0.202272	0.774	0.757	0.0283453
CHDH	7.48e-07	0.87233	0.028	0.012	0.0283874
PSMD13	7.55e-07	0.208957	0.256	0.191	0.0286601
TGFBR3	7.68e-07	0.387967	0.07	0.041	0.0291564
YIPF3	7.74e-07	0.232427	0.201	0.145	0.0293737
TBC1D1	7.74e-07	0.401472	0.13	0.088	0.0293801
PHYHD1	7.99e-07	0.545522	0.038	0.018	0.0303249
RAPGEF6	8.04e-07	0.390319	0.117	0.078	0.0305169
RCBTB2	8.07e-07	0.292054	0.164	0.115	0.0306333
GPR157	8.18e-07	0.670697	0.047	0.024	0.0310565
SCARA5	8.31e-07	0.905883	0.025	0.01	0.0315523
RAB10	8.34e-07	0.170254	0.307	0.231	0.0316663
SDHC	8.45e-07	0.163124	0.209	0.15	0.0320845
NKTR	8.49e-07	0.279724	0.147	0.101	0.0322179
JAML	8.52e-07	0.318706	0.159	0.112	0.0323206
PRKAR2A	8.63e-07	0.375597	0.121	0.081	0.0327436
DHRS1	8.68e-07	0.445656	0.088	0.054	0.0329482
PMM2	8.93e-07	0.40375	0.103	0.066	0.0339039
UNC45A	9e-07	0.368462	0.057	0.032	0.0341561
CHST12	9.14e-07	0.429511	0.101	0.065	0.0347049
AIDA	9.28e-07	0.180646	0.166	0.115	0.0352034
SRSF11	9.32e-07	0.158617	0.315	0.24	0.0353554
DENND1C	9.34e-07	0.160007	0.281	0.21	0.0354491
MZT2B	9.37e-07	0.140816	0.277	0.205	0.0355723
GAMT	9.43e-07	0.889107	0.03	0.013	0.0357832
RAC1	9.47e-07	0.249901	0.2	0.144	0.0359584
ABRACL	9.77e-07	0.221109	0.737	0.695	0.0370724
TRIR	9.79e-07	0.189872	0.532	0.432	0.0371593
METTL7A	9.86e-07	0.257533	0.193	0.141	0.0374195
BCL2A1	9.88e-07	0.139473	0.362	0.281	0.0375039
TBC1D10C	1.01e-06	0.193328	0.311	0.236	0.0381895
ATP5MC2	1.05e-06	-0.153119	0.87	0.859	0.0398631
ABLIM1	1.06e-06	0.142885	0.472	0.384	0.0400978
SMARCB1	1.06e-06	0.274511	0.137	0.093	0.0403381
LOC119877841	1.07e-06	0.14029	0.268	0.199	0.0405717
VTI1A	1.07e-06	0.252461	0.171	0.12	0.0406053
GCNT1	7.04e-27	1.12301	0.095	0.033	2.67e-22
VASP	1.08e-06	0.264392	0.185	0.133	0.0410551
ARID4B	1.09e-06	0.193371	0.353	0.276	0.0415237
BSG	1.1e-06	0.127311	0.239	0.173	0.0415902
LRPAP1	1.1e-06	0.413238	0.067	0.039	0.0417832
METTL14	1.13e-06	0.570081	0.069	0.041	0.0430628
DGKH	1.14e-06	0.693824	0.035	0.016	0.0432908
TAF6L	1.14e-06	0.434368	0.085	0.053	0.0433712
LOC119866232	1.15e-06	0.489703	0.068	0.04	0.0435719
HIGD2A	1.16e-06	0.20293	0.378	0.298	0.0440962
PSMB1	1.17e-06	0.185495	0.54	0.444	0.044502
LBR	1.17e-06	0.244412	0.227	0.168	0.0445547
CAMK2G	1.18e-06	0.257137	0.099	0.063	0.0446446
H2AZ2	1.18e-06	0.276736	0.379	0.307	0.0446698
LOC102152799	1.19e-06	-0.830856	0.09	0.131	0.0450145
MTA2	1.19e-06	0.367656	0.126	0.085	0.0450546
LOC102152707	0.00180766	1.1187	0.01	0.004	1
FAM50A	1.2e-06	0.250119	0.129	0.087	0.0456938
ATP2A3	1.21e-06	0.23161	0.141	0.097	0.0460869
APAF1	1.22e-06	0.370363	0.082	0.05	0.0464065
LYRM4	1.23e-06	0.241276	0.124	0.082	0.0466286
CLIC5	1.27e-06	0.467212	0.126	0.086	0.0480822
ACAP2	1.27e-06	0.147859	0.302	0.229	0.0482126
CAST	1.28e-06	0.150097	0.372	0.29	0.0486648
RNF6	1.31e-06	0.354247	0.079	0.048	0.0498181
SNRPG	1.34e-06	-0.150306	0.895	0.888	0.0509556
TOP1	1.35e-06	0.203181	0.454	0.37	0.0511136
FLOT1	1.36e-06	0.150735	0.528	0.432	0.0515846
S100A14	3.02e-15	1.1116	0.076	0.033	1.15e-10
TRMT112	1.38e-06	-0.271656	0.532	0.56	0.0523225
ANKRD28	1.39e-06	0.247026	0.135	0.091	0.0525696
PDE4DIPP2	1.39e-06	0.290424	0.133	0.09	0.0526097
AMMECR1	1.39e-06	0.823909	0.042	0.021	0.0527476
B3GAT3	1.42e-06	0.195977	0.18	0.128	0.0539127
LOC119864507	1.46e-06	0.212927	0.263	0.199	0.0553236
MAPK6	1.46e-06	0.288032	0.082	0.051	0.0554919
TRIM7	1.46e-06	0.406688	0.101	0.065	0.0555065
LOC106559712	1.48e-06	0.726453	0.038	0.019	0.0560678
YWHAE	1.49e-06	0.173407	0.242	0.18	0.0564141
CTSB	1.49e-06	0.176775	0.337	0.262	0.0566753
TVP23A	1.5e-06	0.635633	0.043	0.022	0.0567998
SP140	1.5e-06	0.190656	0.327	0.252	0.0569683
TRAFD1	1.53e-06	0.189892	0.216	0.159	0.0582419
ARHGDIA	1.54e-06	0.181281	0.501	0.412	0.058506
FAM117A	1.57e-06	0.263645	0.214	0.158	0.0597581
KCNMB4	1.64e-06	0.549301	0.057	0.032	0.0622868
ARF5	1.64e-06	0.211347	0.146	0.1	0.0623926
DAP3	1.65e-06	0.311065	0.105	0.068	0.0624593
FOXJ3	1.66e-06	0.173886	0.233	0.173	0.0631164
HDHD2	1.67e-06	0.580456	0.035	0.016	0.0632888
AREL1	1.67e-06	0.39558	0.064	0.037	0.0634928
DHRSX	1.68e-06	0.471212	0.088	0.055	0.0638212
PSME2	1.69e-06	0.185032	0.518	0.432	0.0639927
SNF8	1.7e-06	0.192243	0.205	0.15	0.0646893
CYSLTR1	1.71e-06	0.286522	0.155	0.108	0.0647797
TSR3	1.72e-06	0.202767	0.335	0.261	0.0651515
SHC1	1.72e-06	0.51556	0.077	0.047	0.0654328
WDR83	1.73e-06	0.579196	0.046	0.024	0.0657327
NKAPD1	1.74e-06	0.287791	0.093	0.059	0.0661941
CPNE3	1.74e-06	0.269189	0.195	0.143	0.0662186
THAP4	1.75e-06	0.550977	0.064	0.037	0.0662974
RXRA	1.8e-06	0.423991	0.054	0.03	0.0682817
CPM	1.82e-06	0.266297	0.108	0.07	0.0692419
H1-10	1.84e-06	0.178092	0.813	0.754	0.0699608
LOC102153549	1.85e-06	0.499334	0.054	0.03	0.0700493
TMX3	1.85e-06	0.249872	0.193	0.14	0.0701818
ST3GAL2	1.86e-06	0.446172	0.062	0.036	0.0705418
LPGAT1	1.88e-06	0.380863	0.072	0.043	0.0712706
RIT1	1.88e-06	0.1816	0.197	0.143	0.0714132
SHISA5	1.89e-06	0.186259	0.345	0.27	0.0715847
LOC119876783	1.92e-06	0.320172	0.112	0.074	0.0727826
DESI1	1.93e-06	0.205499	0.137	0.093	0.0732128
UXS1	1.93e-06	0.529396	0.051	0.028	0.0734032
COPZ1	1.95e-06	0.163783	0.243	0.179	0.0740054
TMOD3	1.97e-06	0.178207	0.316	0.245	0.0749089
MBD2	1.98e-06	0.256957	0.21	0.155	0.0750061
JAK2	1.99e-06	0.280982	0.111	0.073	0.0756351
NANS	2.01e-06	0.252047	0.133	0.091	0.0762509
LOC102154731	2.08e-06	0.961643	0.019	0.006	0.0787823
CCDC32	2.08e-06	0.395271	0.09	0.057	0.0788148
PIBF1	2.12e-06	0.437676	0.103	0.068	0.080369
KCNE3	2.13e-06	0.631528	0.039	0.019	0.0807416
EIF3H	2.13e-06	0.128704	0.37	0.284	0.0807884
R3HDM1	2.13e-06	0.133487	0.133	0.09	0.0808643
RFK	2.13e-06	0.193351	0.306	0.238	0.0808915
AIP	2.13e-06	0.176763	0.157	0.109	0.0809287
UBALD2	2.14e-06	-0.342492	0.528	0.54	0.0812127
LOXL1	2.15e-06	0.250232	0.211	0.156	0.0815017
CTSH	2.17e-06	0.58233	0.063	0.037	0.0825258
CAPZA1	2.19e-06	0.166851	0.477	0.39	0.0829578
NDUFA9	2.21e-06	0.196603	0.194	0.141	0.0838492
PRKAR1A	2.24e-06	0.189554	0.36	0.281	0.0849158
ARNTL	2.26e-06	0.309141	0.101	0.066	0.0859054
GTF2E2	2.29e-06	0.170126	0.157	0.11	0.0868049
TOX4	2.29e-06	0.156705	0.226	0.166	0.0870132
NRM	2.3e-06	0.232764	0.185	0.134	0.0871227
MAP2K2	2.37e-06	0.231571	0.312	0.242	0.0898074
PCID2	2.38e-06	0.249493	0.08	0.049	0.0904314
CCAR2	2.4e-06	0.261203	0.11	0.073	0.0909005
BDP1	2.43e-06	0.175142	0.274	0.208	0.0922902
IKBIP	2.46e-06	0.294203	0.124	0.084	0.0932645
ATG101	2.49e-06	0.138043	0.256	0.191	0.0945763
ADAP1	2.5e-06	0.465668	0.031	0.014	0.0950465
HS2ST1	2.53e-06	0.313297	0.065	0.038	0.0958983
PPP3CC	2.54e-06	0.237126	0.161	0.114	0.0964065
NLRC3	2.54e-06	0.252516	0.148	0.103	0.096475
UBLCP1	2.57e-06	0.161367	0.145	0.1	0.0973742
HNRNPR	2.63e-06	0.177669	0.3	0.229	0.099779
CD37	2.63e-06	0.159328	0.515	0.43	0.099949
MRPL41	2.67e-06	0.18412	0.205	0.149	0.101177
SCARB1	2.67e-06	0.17957	0.062	0.036	0.101251
ARHGAP30	2.69e-06	0.23819	0.146	0.102	0.101929
ACADS	2.74e-06	0.423511	0.084	0.053	0.103966
CMC2	2.75e-06	0.170038	0.422	0.339	0.104403
COX4I1	2.75e-06	0.132668	0.705	0.629	0.104452
MACROH2A1	2.76e-06	0.175589	0.233	0.174	0.104725
MRPL10	2.76e-06	0.36577	0.108	0.072	0.104784
ATP6V0D1	2.77e-06	0.115833	0.161	0.112	0.105176
SIRT2	2.78e-06	0.431509	0.09	0.057	0.105485
IRF2	2.79e-06	0.184379	0.267	0.202	0.105835
ANP32B	2.82e-06	0.14622	0.438	0.351	0.107204
MIF	2.83e-06	0.142833	0.883	0.816	0.107402
TOX2	1.03e-11	1.11085	0.047	0.019	3.9e-07
LOC106558651	2.94e-06	0.17085	0.528	0.44	0.11161
WASF2	2.98e-06	0.191427	0.296	0.227	0.112923
CCDC88B	3.03e-06	0.548319	0.059	0.034	0.115068
SUDS3	3.08e-06	0.232398	0.181	0.13	0.116762
TXNL4A	3.13e-06	0.167119	0.172	0.121	0.118821
WDR48	3.14e-06	0.414432	0.069	0.041	0.119083
EIF3I	3.19e-06	0.124657	0.429	0.338	0.121092
TBXAS1	3.21e-06	0.644786	0.026	0.011	0.121699
ERAL1	3.21e-06	0.394184	0.111	0.074	0.121937
ZNF518B	3.25e-06	0.978249	0.031	0.014	0.123405
OPA1	3.26e-06	0.286736	0.159	0.113	0.123775
ABCF1	3.26e-06	0.308692	0.119	0.081	0.123782
LOC111093341	3.26e-06	0.603491	0.041	0.021	0.123817
NDUFA4	3.28e-06	0.148138	0.752	0.671	0.124359
POLR3G	3.29e-06	0.256127	0.165	0.119	0.124791
L2HGDH	3.29e-06	0.456674	0.053	0.03	0.124797
EIF2S1	3.29e-06	0.208833	0.167	0.119	0.124824
FTSJ1	3.3e-06	0.322001	0.105	0.069	0.125249
NDUFB6	3.32e-06	0.150572	0.348	0.27	0.126118
SNAP29	3.34e-06	0.318067	0.102	0.067	0.126877
RARRES1	3.36e-06	0.469631	0.09	0.058	0.127417
TPR	3.38e-06	0.167605	0.329	0.258	0.128409
VPS4B	3.39e-06	0.190734	0.236	0.176	0.128677
CSGALNACT1	3.4e-06	0.217464	0.146	0.102	0.128992
DPY19L3	3.43e-06	0.806981	0.032	0.015	0.13027
SEMA4A	3.45e-06	0.180715	0.187	0.135	0.130837
PPIF	3.52e-06	0.204999	0.137	0.095	0.133552
HIVEP3	3.52e-06	0.263954	0.135	0.094	0.133595
CDV3	3.54e-06	0.290024	0.145	0.102	0.13421
CCND2	3.57e-06	-0.396304	0.251	0.297	0.135614
STARD4	3.65e-06	0.455214	0.114	0.077	0.138445
IL17RE	3.73e-06	0.861934	0.023	0.01	0.141685
LRRC45	3.74e-06	0.396181	0.103	0.069	0.142013
OS9	3.75e-06	0.199882	0.177	0.128	0.142434
HSPA2	3.77e-06	0.441268	0.075	0.046	0.143039
SLC43A3	3.81e-06	0.843382	0.024	0.01	0.144638
UBAC2	3.88e-06	0.159667	0.275	0.208	0.147074
PBXIP1	3.88e-06	0.332706	0.101	0.067	0.147107
HCST	3.92e-06	0.214516	0.22	0.164	0.148892
IFIT3	3.92e-06	0.70379	0.034	0.016	0.148909
LMAN1	3.93e-06	0.279773	0.111	0.074	0.149224
LEO1	3.96e-06	0.275052	0.106	0.071	0.15028
ARHGEF2	3.97e-06	0.424356	0.082	0.052	0.150791
RILP	0.0018993	1.10842	0.012	0.005	1
ISG20L2	4.04e-06	0.354904	0.087	0.055	0.153245
LOC119877610	4.06e-06	0.250753	0.261	0.203	0.153961
CD52	4.07e-06	-0.386374	0.237	0.287	0.154294
LOC478001	0.00722855	1.10726	0.015	0.008	1
MOCS2	4.17e-06	0.215944	0.179	0.13	0.158412
CD2BP2	4.2e-06	0.207825	0.177	0.128	0.159381
GTF3C6	4.28e-06	0.195195	0.141	0.098	0.162256
SRPK1	4.29e-06	0.20579	0.178	0.128	0.162934
PDLIM5	4.29e-06	0.294579	0.08	0.05	0.162982
AP1S1	4.31e-06	0.152673	0.24	0.179	0.163386
ARPC2	4.35e-06	0.128055	0.739	0.672	0.165131
ANKRD16	4.4e-06	0.197018	0.15	0.105	0.16685
PCMT1	4.42e-06	0.215178	0.182	0.132	0.16767
PPP1R35	4.44e-06	0.171694	0.208	0.154	0.168552
TAOK2	4.47e-06	0.707595	0.032	0.015	0.16958
SUN2	4.49e-06	0.132894	0.387	0.305	0.170346
MON1B	4.65e-06	0.328712	0.081	0.051	0.176377
MTCH1	4.66e-06	0.175409	0.331	0.257	0.176979
PITPNB	4.67e-06	0.130705	0.222	0.163	0.177266
CKAP2	4.7e-06	0.37893	0.084	0.053	0.178338
TRAF3IP3-1	4.73e-06	0.229487	0.077	0.047	0.179455
ZAP70	4.74e-06	0.169228	0.331	0.26	0.180018
SLIRP	4.82e-06	0.321868	0.08	0.05	0.182749
TUBB6	1.61e-21	1.10638	0.098	0.04	6.12e-17
RGL2	4.87e-06	0.434863	0.06	0.035	0.184957
FN3KRP	4.88e-06	0.226315	0.145	0.102	0.185223
RNF213	5e-06	0.218404	0.182	0.133	0.189909
LOC100683481	2.01e-13	1.08382	0.044	0.015	7.64e-09
CXHXorf38	5.01e-06	0.256491	0.095	0.062	0.19017
NT5DC1	5.09e-06	0.349907	0.092	0.06	0.193041
UBP1	5.16e-06	0.424205	0.084	0.054	0.195942
LOC102156997	5.21e-06	0.107145	0.093	0.06	0.197542
MDH1	5.25e-06	0.153733	0.401	0.326	0.199177
RBPJ	5.25e-06	0.194021	0.228	0.171	0.19929
ESRRA	5.32e-06	0.766231	0.024	0.01	0.20173
USP9X	5.34e-06	0.119305	0.2	0.146	0.202733
SNAPC2	5.48e-06	0.258815	0.088	0.056	0.208033
SNUPN	5.51e-06	0.535467	0.047	0.026	0.208993
NFKBIA	5.56e-06	0.182508	0.371	0.303	0.211133
ADORA2A	4.54e-09	1.0811	0.024	0.008	0.000172267
CANX	5.58e-06	0.172007	0.388	0.311	0.211882
DENND5A	5.59e-06	-0.839247	0.103	0.141	0.212094
UNC50	5.59e-06	0.261755	0.13	0.091	0.212315
CEP55	1.39e-05	1.08057	0.015	0.005	0.527494
LOC119866364	5.65e-06	0.567466	0.061	0.036	0.214338
TACC1	5.7e-06	0.240923	0.194	0.144	0.216446
CCR5	2.32e-05	1.07317	0.025	0.012	0.879263
PPP2CA	5.73e-06	0.201897	0.305	0.238	0.217621
MVD	5.79e-06	0.402313	0.066	0.039	0.219715
SLC4A7	5.82e-06	0.167206	0.343	0.271	0.220947
LOC111098018	5.83e-06	0.216429	0.121	0.082	0.221109
DNAJC7	5.84e-06	0.149085	0.19	0.138	0.221765
SETDB2	5.93e-06	0.211191	0.242	0.183	0.225163
GALM	1.73e-07	1.06895	0.03	0.012	0.00654798
BAZ1A	5.99e-06	0.147799	0.195	0.143	0.227439
PCNX3	0.000379476	1.06253	0.019	0.009	1
LYST	6.08e-06	0.125588	0.264	0.203	0.230813
RAP2B	6.1e-06	0.15555	0.307	0.238	0.231435
GRN	6.13e-06	0.252827	0.118	0.08	0.232801
SMARCD2	6.18e-06	0.30486	0.126	0.088	0.234364
MKNK2	6.21e-06	0.35896	0.1	0.066	0.235705
MTF2	6.24e-06	0.343959	0.087	0.055	0.236972
MIDN	6.33e-06	0.122214	0.182	0.132	0.240153
GDI2	6.36e-06	0.142723	0.435	0.351	0.241343
PSMB3	6.36e-06	0.165778	0.424	0.346	0.241527
CPD	6.37e-06	0.259995	0.242	0.186	0.241927
REEP5	6.38e-06	0.158452	0.643	0.561	0.242035
SLC4A2	6.47e-06	0.842228	0.028	0.013	0.245685
RASSF5	6.56e-06	0.222203	0.23	0.174	0.248993
TAF10	6.6e-06	0.156401	0.677	0.598	0.250656
SLC25A28	6.64e-06	0.610327	0.045	0.025	0.252
NDUFA8	6.71e-06	0.116253	0.231	0.17	0.254744
PAFAH1B3	6.75e-06	0.177805	0.199	0.147	0.256074
LOC609235	6.77e-06	0.875591	0.031	0.015	0.256897
COMMD8	6.87e-06	0.214781	0.169	0.122	0.260813
MRPL13	6.87e-06	0.481352	0.074	0.046	0.260877
LOC102152446	6.88e-06	0.199141	0.13	0.09	0.26121
ERGIC3	6.96e-06	0.152027	0.242	0.182	0.264229
SLA2	6.94e-23	1.06169	0.096	0.038	2.63e-18
ELL3	7.13e-06	0.648869	0.023	0.01	0.270538
STING1	1.49e-08	1.06114	0.032	0.012	0.000565585
RTF2	7.26e-06	0.149999	0.286	0.219	0.275404
PARN	7.32e-06	0.234905	0.105	0.07	0.277695
GTPBP2	7.35e-06	0.813826	0.033	0.016	0.278812
WNK1	7.39e-06	0.189802	0.129	0.089	0.280376
GCLC	7.52e-06	0.632191	0.043	0.023	0.285437
NFATC1	7.53e-06	0.258837	0.169	0.123	0.285887
AK2	7.56e-06	0.24619	0.137	0.096	0.286938
EVI2B	7.59e-06	0.280471	0.089	0.058	0.28822
TMEM140	7.62e-06	0.291684	0.128	0.089	0.289297
CDC42SE1	7.69e-06	0.106882	0.455	0.365	0.292003
PEX19	7.78e-06	0.366214	0.091	0.06	0.295177
ASXL2	7.85e-06	0.283302	0.124	0.086	0.297762
TM2D2	7.86e-06	0.411139	0.06	0.035	0.298381
LOC119863903	8.03e-06	0.155136	0.514	0.441	0.304941
CTR9	8.07e-06	0.165681	0.177	0.129	0.30611
IFFO2	8.07e-06	0.41711	0.063	0.038	0.306134
CFAP298	8.14e-06	0.225546	0.255	0.197	0.309076
COPB2	8.19e-06	0.330229	0.13	0.091	0.310864
TMEM259	8.21e-06	0.25503	0.142	0.1	0.311678
SREK1IP1	8.22e-06	0.198143	0.299	0.236	0.312001
SMG1	8.26e-06	0.269681	0.221	0.168	0.313428
LOC119870808	8.27e-06	0.784692	0.021	0.008	0.313739
DCAF7	8.27e-06	0.200462	0.119	0.081	0.313781
ROCK1	8.31e-06	0.198438	0.266	0.205	0.315247
SQLE	8.34e-06	0.566303	0.043	0.023	0.316435
PSMD14	8.36e-06	0.125613	0.197	0.143	0.317367
TRANK1	8.42e-06	0.197297	0.129	0.089	0.319666
FAM172A	8.59e-06	0.157655	0.287	0.223	0.326063
LOC111092023	0.000135737	1.05766	0.012	0.004	1
OAS1	8.63e-06	0.62883	0.056	0.032	0.327689
TMEM243	8.68e-06	0.226531	0.14	0.099	0.329292
PFDN4	8.68e-06	0.151977	0.145	0.101	0.329454
GON7	8.76e-06	0.135725	0.339	0.266	0.332634
ABHD14B	8.78e-06	0.173751	0.357	0.282	0.333391
DARS2	8.81e-06	0.45515	0.061	0.037	0.334276
IFI44L	8.87e-06	0.338496	0.106	0.072	0.336472
CCDC97	8.94e-06	0.298511	0.087	0.056	0.339395
PECR	8.97e-06	0.190188	0.134	0.093	0.340283
ARL1	8.98e-06	0.217468	0.195	0.145	0.340655
LOC119877655	9.08e-06	0.195357	0.157	0.112	0.344568
LRAT	9.14e-06	0.933173	0.024	0.01	0.347023
SSBP4	9.34e-06	0.12427	0.428	0.341	0.354289
EIF2B2	9.35e-06	0.325494	0.074	0.046	0.354735
FAM53B	9.4e-06	0.271522	0.133	0.094	0.356745
KREMEN1	9.41e-06	0.691211	0.023	0.01	0.357131
ABI3	9.56e-06	0.385165	0.078	0.049	0.362811
ARG2	9.69e-06	0.458519	0.064	0.039	0.367809
C5H17orf49	9.7e-06	0.152133	0.367	0.289	0.368183
PDS5A	9.79e-06	0.183137	0.217	0.163	0.371606
SNX27	9.88e-06	0.249585	0.084	0.054	0.374989
LOC102152131	0.000399283	1.05765	0.012	0.005	1
LOC119878688	9.99e-06	0.246003	0.089	0.058	0.379004
SEL1L	1e-05	0.209146	0.117	0.08	0.38123
ATP5MJ	1.02e-05	0.163613	0.436	0.35	0.387828
BHLHE40	1.03e-05	-0.418201	0.218	0.26	0.38948
CXXC5	1.04e-05	0.882594	0.027	0.012	0.396473
DUSP28	1.05e-05	0.29087	0.181	0.134	0.396977
TRIM59	1.06e-05	0.160693	0.193	0.142	0.400442
EMP3	1.06e-05	0.116669	0.844	0.778	0.401836
TRIM8	1.06e-05	0.381947	0.082	0.052	0.402542
CEND1	1.09e-05	0.520017	0.035	0.018	0.413384
FAM174C	1.09e-05	0.147842	0.501	0.418	0.414743
CACTIN	1.1e-05	0.641786	0.046	0.026	0.418126
PGAM5	1.1e-05	0.287621	0.109	0.075	0.418349
CCDC115	1.11e-05	0.302039	0.101	0.068	0.420218
GAK	1.11e-05	0.234855	0.198	0.148	0.422207
DHX58	1.13e-05	0.414258	0.045	0.025	0.427131
STX8	1.13e-05	0.227426	0.228	0.173	0.429195
USP34	1.13e-05	0.221064	0.167	0.122	0.429768
FLT1	1.14e-05	0.713776	0.015	0.005	0.433338
COQ9	1.14e-05	0.281682	0.111	0.075	0.434156
ASAP2	0.000230176	1.05653	0.011	0.004	1
GNLY	1.17e-05	0.145454	0.237	0.179	0.442966
COPE	1.19e-05	0.144259	0.334	0.261	0.450861
RAB38	1.2e-05	0.310731	0.097	0.065	0.456214
WDFY1	1.22e-05	0.315385	0.098	0.066	0.463005
PARG	1.24e-05	0.394588	0.085	0.055	0.472169
LOC119871546	1.25e-05	0.312469	0.104	0.071	0.474416
TPPP	1.25e-05	0.394615	0.059	0.035	0.474928
HSP90AA1	1.26e-05	-0.146359	0.892	0.875	0.478949
PAG1	1.27e-05	0.179658	0.292	0.229	0.48103
ATP6V1D	1.27e-05	0.209647	0.101	0.067	0.481758
LOC606860	1.28e-05	0.164244	0.77	0.719	0.485391
CAPN1	1.28e-05	0.122279	0.187	0.136	0.486286
HCFC1	1.29e-05	0.48532	0.074	0.047	0.488709
PPP4R3B	1.29e-05	0.194969	0.145	0.103	0.490966
PSMC2	1.29e-05	0.174274	0.239	0.182	0.49116
CENPC	1.31e-05	0.21056	0.205	0.154	0.49837
CTPS1	1.32e-05	-0.538294	0.16	0.201	0.501408
STIM1	1.32e-05	0.148556	0.177	0.129	0.502331
CARNMT1	1.33e-05	0.33326	0.074	0.046	0.504606
CEP164	1.33e-05	0.675916	0.053	0.031	0.505405
DELE1	1.34e-05	0.298052	0.121	0.084	0.507871
COX20	1.34e-05	0.144047	0.13	0.091	0.508001
RAB3GAP2	1.35e-05	0.36346	0.082	0.053	0.510736
SPTLC2	1.35e-05	0.15133	0.189	0.139	0.512273
CBFB	1.35e-05	0.195603	0.172	0.126	0.514239
LUZP6	1.36e-05	0.204766	0.057	0.034	0.51488
CRYZL1	1.36e-05	0.383922	0.07	0.043	0.515775
STX10	1.36e-05	0.224308	0.112	0.076	0.516472
OTUD1	1.37e-05	-0.630998	0.032	0.059	0.518956
ITSN1	0.00610448	1.05311	0.011	0.005	1
MRPS31	1.39e-05	0.164071	0.227	0.171	0.528526
ZNF354A	1.39e-05	0.264773	0.118	0.082	0.528743
MRPL42	1.42e-05	0.194733	0.177	0.131	0.538611
MRPL43	1.42e-05	0.159703	0.227	0.171	0.538752
TPI1	1.42e-05	0.105209	0.491	0.405	0.539648
SREK1	1.43e-05	0.130171	0.221	0.165	0.541845
PTPN7	1.43e-05	0.515829	0.056	0.033	0.542919
TMCC3	6.11e-05	1.04892	0.014	0.005	1
PSMD8	1.45e-05	0.129294	0.323	0.252	0.551147
MAN2B1	1.48e-05	0.237555	0.195	0.146	0.561479
LRRC57	1.52e-05	0.38305	0.09	0.059	0.575635
DNM2	1.52e-05	0.174187	0.154	0.111	0.577579
ARMT1	1.55e-05	0.503493	0.064	0.039	0.590011
RGS3	1.57e-05	0.514336	0.041	0.022	0.597125
RARA	1.59e-05	0.173546	0.217	0.164	0.601564
AP4E1	1.59e-05	0.540261	0.059	0.035	0.605018
PCBP1	1.62e-05	0.144782	0.4	0.324	0.615806
ZNF189	1.63e-05	0.570368	0.062	0.038	0.616904
SPAG7	1.66e-05	0.220511	0.185	0.138	0.628499
PDAP1	1.67e-05	0.17261	0.198	0.148	0.631963
DCTN5	1.67e-05	0.399219	0.062	0.038	0.632355
GET4	1.67e-05	0.179576	0.197	0.146	0.635028
TPK1	1.68e-05	0.149546	0.189	0.139	0.637132
MED14	1.7e-05	0.38595	0.058	0.035	0.644303
PAICS	1.7e-05	0.176626	0.167	0.122	0.644742
GNPDA2	1.7e-05	0.188208	0.215	0.162	0.644914
ARCN1	1.71e-05	0.304827	0.112	0.077	0.648683
CNOT1	1.74e-05	0.194889	0.215	0.163	0.659137
ATP10A	1.75e-05	-0.655448	0.118	0.156	0.662264
FNDC3A	1.77e-05	0.238395	0.174	0.129	0.672857
YY1	1.78e-05	0.157983	0.243	0.185	0.673692
TSC22D4	1.78e-05	0.161092	0.274	0.212	0.675302
MRPS7	1.78e-05	0.285919	0.1	0.068	0.676111
OASL	5.56e-29	1.04889	0.15	0.065	2.11e-24
LOC119879183	1.79e-05	0.323682	0.082	0.054	0.681159
CNDP2	1.8e-05	0.246638	0.164	0.12	0.681378
CARMIL2	1.8e-05	0.454753	0.091	0.061	0.683685
H1-4	1.83e-05	0.253472	0.212	0.163	0.693789
BABAM1	1.84e-05	0.140055	0.232	0.175	0.698224
UBE2L3	1.86e-05	0.225955	0.235	0.181	0.706629
IL4R	1.87e-05	-0.789036	0.09	0.125	0.708552
CLN3	1.87e-05	0.513457	0.046	0.026	0.709787
RASSF1	1.88e-05	0.203602	0.182	0.134	0.71218
SKAP1	1.88e-05	0.128966	0.617	0.524	0.71295
LOC488622	1.9e-05	0.105	0.678	0.586	0.719816
RAB5C	1.93e-05	0.120483	0.291	0.226	0.731993
KRAS	1.94e-05	0.131838	0.192	0.142	0.736889
SLX1A	1.96e-05	0.248745	0.182	0.136	0.743386
TMEM167A	1.97e-05	0.133777	0.293	0.228	0.746616
CYFIP2	1.98e-05	0.134681	0.428	0.351	0.751156
LUC7L2	1.98e-05	0.120434	0.31	0.244	0.753203
NT5C3B	2e-05	0.274596	0.159	0.117	0.759275
BIRC3	2.01e-05	0.574647	0.027	0.012	0.764525
CFAP410	2.02e-05	0.760603	0.036	0.019	0.768094
RAP1GDS1	2.03e-05	0.170474	0.253	0.195	0.770258
ZNFX1	2.04e-05	0.333396	0.135	0.097	0.773605
CCDC85B	2.05e-05	0.13436	0.326	0.255	0.776894
CTDNEP1	2.06e-05	0.222923	0.197	0.148	0.781494
DCUN1D4	2.06e-05	0.300911	0.135	0.097	0.783235
MFHAS1	2.07e-05	0.154211	0.087	0.057	0.785193
DNAJC24	2.07e-05	0.485598	0.088	0.058	0.785642
RAB1B	2.07e-05	0.119689	0.271	0.208	0.786124
FAM189B	2.08e-05	0.259116	0.159	0.116	0.788397
IPO7	2.08e-05	0.236775	0.146	0.106	0.789812
DFFB	2.08e-05	0.66711	0.041	0.022	0.790421
LOC119872905	2.1e-05	0.786751	0.023	0.01	0.795743
PTPA	2.1e-05	0.388041	0.07	0.044	0.796135
RPE	2.11e-05	0.325913	0.057	0.034	0.800734
TIGIT	0.00017506	1.04871	0.012	0.004	1
RNF31	2.16e-05	0.288929	0.085	0.056	0.81968
LOC102152407	2.16e-05	0.427352	0.053	0.031	0.820611
THRAP3	2.17e-05	0.178766	0.299	0.235	0.825347
TENT5A	2.18e-05	0.972879	0.022	0.01	0.82646
LOC609068	2.18e-05	0.139874	0.718	0.656	0.828852
LHFPL6	3.32e-05	1.04746	0.019	0.008	1
CEP70	2.29e-05	0.2852	0.085	0.056	0.870259
KLHL3	5.99e-10	1.04721	0.027	0.009	2.27e-05
ZNF529	2.33e-05	0.390792	0.068	0.042	0.884149
PPA1	2.35e-05	0.203469	0.13	0.091	0.890529
LOC111091660	1.37e-09	1.04341	0.033	0.012	5.21e-05
CD27	2.35e-05	0.114432	0.469	0.379	0.893437
XPA	2.36e-05	0.202685	0.125	0.088	0.896483
SEC11A	2.38e-05	0.128869	0.43	0.345	0.904303
TMUB1	2.4e-05	0.133576	0.269	0.208	0.910651
GPR132	2.42e-05	0.229126	0.109	0.075	0.91693
CERT1	2.42e-05	0.141947	0.138	0.099	0.918447
TENT4B	2.43e-05	0.284083	0.1	0.067	0.921703
PIK3CG	2.45e-05	0.414957	0.046	0.026	0.928648
ICAM2	2.46e-05	0.115274	0.294	0.23	0.933193
CSNK1A1	2.46e-05	0.128779	0.34	0.268	0.934819
SECISBP2L	2.47e-05	0.140971	0.162	0.117	0.937774
EFHC2	2.48e-05	0.34667	0.108	0.074	0.940859
IQSEC1	2.48e-05	0.168989	0.195	0.147	0.942581
AKAP5	2.5e-05	0.734003	0.026	0.012	0.950368
OSTM1	2.51e-05	0.328721	0.098	0.066	0.95214
ATXN7L3	2.52e-05	0.329466	0.071	0.045	0.955142
LOC119873560	2.53e-05	0.233159	0.108	0.074	0.961478
MTFP1	1.2e-06	1.03845	0.03	0.013	0.0455111
RAVER2	2.54e-05	0.626583	0.026	0.012	0.965791
ACTR6	2.55e-05	0.298668	0.107	0.074	0.96716
ACSL5	2.56e-05	0.365529	0.042	0.023	0.971738
ELOA	2.57e-05	0.165701	0.126	0.088	0.97531
TMEM106C	2.58e-05	0.233252	0.192	0.144	0.977534
ELMO2	2.58e-05	0.223292	0.085	0.056	0.980548
HECTD4	2.59e-05	0.219669	0.138	0.099	0.981308
ARHGAP10	2.59e-05	0.305413	0.085	0.056	0.984784
LOC119874013	2.6e-05	0.353834	0.041	0.022	0.985444
SLC25A24	2.6e-05	0.106092	0.276	0.212	0.987421
TCEA1	2.61e-05	0.11639	0.417	0.336	0.991268
POLDIP2	2.63e-05	0.256856	0.098	0.066	0.996859
GLRX2	2.64e-05	0.174208	0.143	0.103	1
FAM114A2	2.66e-05	0.340176	0.08	0.052	1
MICAL2	2.66e-05	0.478452	0.072	0.046	1
MED21	2.71e-05	0.220067	0.126	0.089	1
POC1A	2.71e-05	0.577125	0.025	0.012	1
BUD31	2.72e-05	0.213614	0.211	0.161	1
NUSAP1	2.73e-05	0.127297	0.478	0.401	1
RNPEPL1	2.73e-05	0.158179	0.286	0.221	1
RGS17	2.74e-05	0.336211	0.083	0.055	1
LMBRD2	2.77e-05	0.507943	0.05	0.029	1
LOC102156170	2.78e-05	0.895301	0.021	0.009	1
TOR1AIP1	2.78e-05	0.170143	0.243	0.188	1
FRMD4B	2.79e-05	0.828026	0.024	0.011	1
TMEM131	2.8e-05	0.172622	0.127	0.089	1
IRF9	2.81e-05	0.121125	0.189	0.14	1
RIOK3	2.82e-05	0.226081	0.208	0.16	1
CARM1	2.84e-05	0.517322	0.06	0.037	1
MCM10	0.015965	1.03445	0.011	0.005	1
LOC477518	2.85e-05	0.397279	0.068	0.043	1
TMEM223	2.85e-05	0.122746	0.138	0.098	1
SIRT5	2.86e-05	0.204681	0.108	0.074	1
DDI2	2.89e-05	0.368782	0.119	0.085	1
EMB	2.89e-05	-0.324492	0.303	0.348	1
PSMD12	2.9e-05	0.169727	0.168	0.124	1
ZRSR2	2.9e-05	0.307125	0.103	0.07	1
ASXL1	2.91e-05	0.24534	0.133	0.096	1
SF3A1	2.91e-05	0.113936	0.292	0.228	1
CDKL5	2.96e-05	0.616117	0.022	0.009	1
SRP14	2.98e-05	0.136897	0.468	0.386	1
CHD7	2.99e-05	-0.669574	0.091	0.126	1
PHTF2	3e-05	0.145664	0.198	0.148	1
RAB29	3e-05	0.286985	0.099	0.068	1
MORC3	3e-05	0.174364	0.199	0.149	1
NUDT7	3.01e-05	0.446194	0.033	0.017	1
GALE	3.02e-05	0.376208	0.098	0.067	1
NRAS	3.03e-05	0.223929	0.138	0.099	1
PTK2B	3.03e-05	0.292823	0.088	0.058	1
ATP6V1A	3.05e-05	0.518583	0.04	0.022	1
SLC25A16	3.08e-05	0.3989	0.07	0.045	1
ZFAND2B	3.1e-05	0.146939	0.163	0.119	1
PAXIP1	3.11e-05	0.357727	0.064	0.04	1
NSMCE1	3.12e-05	0.187551	0.213	0.163	1
RALGAPA2	3.14e-05	0.215817	0.164	0.121	1
MGAT2	3.17e-05	0.137844	0.218	0.167	1
IRAG2	3.19e-05	0.261549	0.066	0.041	1
LOC111096405	3.2e-05	0.425103	0.055	0.033	1
RSF1	3.21e-05	0.223061	0.276	0.218	1
GABPB1	3.21e-05	0.354074	0.075	0.048	1
SLC12A9	3.23e-05	0.486863	0.037	0.02	1
ABCF3	3.24e-05	0.385856	0.065	0.041	1
CLPP	3.26e-05	0.243425	0.145	0.105	1
EML2	3.27e-05	0.377618	0.075	0.049	1
PRDX1	3.32e-05	0.150371	0.611	0.529	1
LOC612325	3.98e-06	1.03255	0.02	0.008	0.151148
DIABLO	3.36e-05	0.151057	0.169	0.125	1
PSMA7	3.37e-05	0.113429	0.63	0.536	1
HAGH	3.38e-05	0.333602	0.093	0.063	1
CPOX	3.4e-05	0.38251	0.057	0.035	1
MXI1	3.4e-05	0.213822	0.104	0.071	1
DYNC1I2	3.41e-05	0.166679	0.195	0.147	1
ESYT2	3.44e-05	0.163909	0.359	0.291	1
MRPS14	3.47e-05	0.185642	0.14	0.101	1
RALGDS	3.47e-05	0.19696	0.162	0.121	1
RBX1	3.55e-05	0.178081	0.415	0.345	1
EIF6	3.55e-05	0.157193	0.31	0.247	1
MRPL30	3.57e-05	0.214814	0.129	0.091	1
LOC102157078	3.59e-05	0.418651	0.069	0.044	1
RAP2C	3.65e-05	0.232869	0.082	0.054	1
RPS17	3.66e-05	-0.110452	0.948	0.942	1
ARID3A	3.69e-05	0.685126	0.027	0.013	1
ADAMTSL5	0.00014581	1.03068	0.017	0.007	1
KPNA2	3.77e-05	0.466788	0.048	0.028	1
TADA3	3.77e-05	0.238202	0.132	0.094	1
SMIM15	3.79e-05	0.161113	0.169	0.125	1
ST3GAL5	3.81e-05	0.260398	0.152	0.112	1
PLEKHA5	3.81e-05	0.385816	0.066	0.042	1
PRNP	3.83e-05	-0.746668	0.048	0.076	1
CMAS	3.86e-05	0.251824	0.097	0.066	1
HTATIP2	3.9e-05	0.117844	0.153	0.111	1
HMGA1	3.92e-05	0.207903	0.105	0.072	1
WDR44	3.93e-05	0.301372	0.08	0.053	1
LPAR5	3.97e-05	0.37397	0.105	0.073	1
NIBAN2	3.99e-05	0.584671	0.029	0.014	1
NAGK	4e-05	0.238913	0.127	0.091	1
NME4	4.01e-05	0.243697	0.215	0.165	1
CREM	4.04e-05	-0.551779	0.211	0.247	1
VPS26B	4.04e-05	0.292589	0.076	0.05	1
MPI	4.07e-05	0.248899	0.074	0.048	1
LOC111092284	4.08e-05	0.698708	0.033	0.017	1
NDUFV2	4.08e-05	0.145813	0.222	0.17	1
VPS11	4.09e-05	0.318394	0.069	0.044	1
JPT1	4.09e-05	0.167446	0.537	0.46	1
TTC38	4.1e-05	0.554345	0.041	0.023	1
ZMYM4	4.11e-05	0.341148	0.104	0.073	1
TRADD	4.17e-05	0.246235	0.132	0.096	1
STUB1	4.18e-05	0.153645	0.3	0.236	1
HYPK	4.2e-05	0.133637	0.365	0.295	1
NDUFV1	4.22e-05	0.11822	0.233	0.178	1
SIGIRR	4.23e-05	0.190713	0.15	0.109	1
LOC483396	4.25e-05	0.112881	0.875	0.836	1
MRPL12	4.3e-05	0.226393	0.143	0.105	1
LRCH1	4.31e-05	0.270453	0.079	0.052	1
COA1	4.32e-05	0.160668	0.248	0.192	1
ALG11	4.34e-05	0.32168	0.082	0.055	1
SMARCA4	4.34e-05	0.253057	0.121	0.086	1
OSBPL9	4.36e-05	0.181898	0.145	0.105	1
TRIP12	4.41e-05	0.210318	0.136	0.098	1
TPGS1	4.46e-05	0.272805	0.084	0.056	1
IGBP1	4.46e-05	0.110693	0.193	0.145	1
DLG5	4.46e-05	0.839188	0.027	0.013	1
HDAC1	4.47e-05	0.202075	0.185	0.14	1
LOC119876513	0.00469619	1.02653	0.01	0.004	1
LOC102155869	4.62e-05	0.966457	0.015	0.005	1
AGTRAP	4.62e-05	0.413819	0.062	0.039	1
SDHD	4.66e-05	0.130492	0.222	0.17	1
POLR2B	4.74e-05	0.131797	0.149	0.108	1
IFIT2	0.000244114	1.02531	0.018	0.008	1
PLCL1	4.8e-05	0.119479	0.148	0.108	1
SRSF4	4.82e-05	0.149415	0.208	0.16	1
SUMO2	4.84e-05	0.120829	0.78	0.722	1
LOC119865177	4.85e-05	0.145057	0.178	0.133	1
TM9SF2	4.85e-05	0.140619	0.324	0.262	1
CNOT9	4.88e-05	0.253354	0.078	0.051	1
SYNJ2BP	4.88e-05	0.268739	0.157	0.117	1
LOC119867740	4.93e-05	0.238865	0.11	0.077	1
PPIP5K2	4.96e-05	0.295165	0.116	0.082	1
DOCK9	5.01e-05	0.304341	0.078	0.051	1
IRAK4	5.03e-05	0.127799	0.129	0.092	1
CELF1	5.04e-05	0.255194	0.137	0.099	1
C4H5orf22	5.06e-05	0.461527	0.057	0.035	1
BAK1	5.07e-05	0.300474	0.076	0.05	1
LOC403555	5.1e-05	0.598539	0.039	0.022	1
NCOA4	5.16e-05	0.11733	0.24	0.185	1
PIGS	5.17e-05	0.348176	0.087	0.059	1
LOC119872567	5.21e-05	0.611185	0.04	0.022	1
TMEM185A	5.29e-05	0.506979	0.046	0.027	1
CNOT10	5.32e-05	0.162284	0.127	0.091	1
ADAM9	5.35e-05	0.817192	0.028	0.014	1
NTRK2	5.36e-05	0.725656	0.03	0.015	1
MEMO1	5.38e-05	0.251199	0.111	0.078	1
TRA2A	5.4e-05	0.146247	0.423	0.352	1
RFX2	4.64e-15	1.02006	0.065	0.026	1.76e-10
SLC37A3	5.44e-05	0.331967	0.056	0.034	1
TBCE	5.47e-05	0.181795	0.119	0.084	1
NDFIP2	5.52e-05	0.158503	0.443	0.36	1
ELOVL1	5.52e-05	0.355174	0.079	0.052	1
HECA	5.53e-05	0.136673	0.208	0.158	1
HABP4	5.55e-05	0.594133	0.037	0.02	1
SNX30	5.58e-05	0.5846	0.034	0.018	1
KRT18	5.58e-05	0.286826	0.203	0.157	1
STK24	5.61e-05	0.144293	0.219	0.169	1
SMC6	5.61e-05	0.130633	0.405	0.334	1
MED29	5.61e-05	0.128766	0.169	0.125	1
RBM20	5.65e-05	0.821387	0.017	0.007	1
TSPAN14	5.67e-05	0.249979	0.138	0.101	1
MAP4	5.7e-05	0.147669	0.244	0.189	1
DNAJC3	5.7e-05	0.150467	0.302	0.24	1
PIN4	5.71e-05	0.294661	0.078	0.051	1
OXA1L	5.8e-05	0.129335	0.224	0.171	1
TUBB2A	5.81e-05	0.239333	0.13	0.094	1
MIA3	5.9e-05	0.129536	0.154	0.113	1
DHX57	5.92e-05	0.429806	0.057	0.036	1
HELZ2	5.93e-05	0.300499	0.065	0.041	1
MEAF6	5.94e-05	0.173843	0.167	0.125	1
TLK2	5.99e-05	0.140911	0.078	0.051	1
PLA2G6	6.08e-05	0.437685	0.035	0.019	1
LOC119878872	0.00189429	1.01707	0.013	0.006	1
EXOC7	6.14e-05	0.206343	0.116	0.082	1
LYL1	6.15e-05	0.639904	0.012	0.004	1
CRKL	6.19e-05	0.261489	0.105	0.073	1
NDUFB8	6.22e-05	0.112415	0.474	0.39	1
AGFG1	6.26e-05	0.18886	0.178	0.134	1
RUBCN	6.27e-05	0.383115	0.069	0.044	1
HNRNPU	6.28e-05	0.126999	0.457	0.38	1
ZBTB20	6.32e-05	-0.463675	0.181	0.221	1
CA5B	6.32e-05	0.175232	0.145	0.106	1
HIVEP1	6.35e-05	0.235562	0.17	0.127	1
MTX1	6.4e-05	0.28164	0.089	0.06	1
SRRM2	6.42e-05	-0.182118	0.601	0.612	1
CKS1B	6.45e-05	0.294162	0.087	0.059	1
DNAJC1	6.47e-05	0.110451	0.254	0.198	1
DLA-DOB	6.48e-05	0.81714	0.02	0.009	1
SWI5	6.48e-05	0.26967	0.077	0.051	1
LAG3	6.48e-05	0.417158	0.041	0.024	1
HARBI1	6.49e-05	0.978695	0.027	0.013	1
SDF4	6.49e-05	0.16549	0.224	0.173	1
PRMT5	6.56e-05	0.48332	0.064	0.041	1
CD82	6.65e-05	0.576592	0.041	0.024	1
LOC119873634	6.67e-05	0.793155	0.02	0.009	1
PLEKHF1	6.71e-05	0.446681	0.053	0.032	1
G2E3	6.72e-05	0.230332	0.106	0.075	1
LOC100687713	6.78e-05	0.293498	0.077	0.051	1
LOC119872575	6.89e-05	0.324613	0.103	0.072	1
CD302	6.9e-05	0.554346	0.043	0.025	1
MAN2A1	6.93e-05	0.104111	0.231	0.179	1
TIAL1	6.95e-05	0.151302	0.2	0.152	1
TBC1D2B	6.99e-05	0.412156	0.058	0.036	1
ABITRAM	6.99e-05	0.255305	0.07	0.045	1
DNAJC2	6.99e-05	0.123184	0.21	0.161	1
PHACTR2	7.01e-05	0.144159	0.247	0.194	1
PATL1	7.1e-05	0.507153	0.063	0.04	1
GCLM	7.11e-05	0.582446	0.046	0.027	1
PRXL2B	7.12e-05	0.26142	0.087	0.059	1
CDC42SE2	7.13e-05	0.148303	0.329	0.265	1
ELOVL5	7.16e-05	0.126687	0.239	0.186	1
LOC100684058	7.18e-05	0.230362	0.083	0.056	1
HSD17B7	7.2e-05	0.414073	0.054	0.033	1
VPS37A	7.23e-05	0.215688	0.132	0.096	1
LRP11	7.23e-05	0.306921	0.082	0.055	1
C26H22orf39	7.33e-05	0.325674	0.079	0.053	1
TXK	7.33e-05	-0.611015	0.123	0.158	1
UBE2J2	7.39e-05	0.164774	0.143	0.104	1
UBTF	7.41e-05	0.193457	0.159	0.119	1
COG4	7.42e-05	0.216211	0.102	0.071	1
BRI3BP	7.42e-05	0.433506	0.033	0.018	1
SF3A2	7.42e-05	0.249987	0.147	0.109	1
IL6R	7.43e-05	0.143626	0.145	0.107	1
ATAD2B	7.52e-05	0.247642	0.111	0.078	1
GPX4	7.52e-05	0.148234	0.355	0.289	1
CCDC22	7.52e-05	0.25446	0.048	0.029	1
JAKMIP1	1.29e-09	1.01706	0.032	0.012	4.89e-05
LPCAT3	7.56e-05	0.378459	0.041	0.023	1
KIN	7.56e-05	0.188264	0.108	0.076	1
RNF187	7.57e-05	-0.263047	0.459	0.477	1
LOC111090251	7.57e-05	-0.997046	0.035	0.059	1
LOC119876629	7.57e-05	0.239001	0.132	0.096	1
GALNT1	7.58e-05	0.222368	0.1	0.07	1
IL17RB	4.3e-09	1.01653	0.032	0.012	0.00016306
ACBD3	7.59e-05	0.217114	0.099	0.068	1
GNB1	7.62e-05	0.185006	0.159	0.118	1
UBE2K	7.63e-05	0.132641	0.156	0.115	1
ANKLE1	0.00136216	1.01638	0.011	0.004	1
GNPNAT1	7.69e-05	0.27749	0.091	0.062	1
SLC35E4	7.72e-05	0.727917	0.023	0.011	1
SMAGP	7.82e-05	0.168739	0.224	0.172	1
FBXO27	7.82e-05	0.785124	0.026	0.013	1
MYH9	7.83e-05	0.122914	0.716	0.643	1
DCUN1D5	7.85e-05	0.211019	0.122	0.088	1
MFSD5	7.94e-05	0.163891	0.124	0.089	1
NAV1	7.96e-05	0.767751	0.03	0.015	1
PPM1G	7.97e-05	0.17406	0.189	0.143	1
CCNI	8.14e-05	0.113103	0.27	0.212	1
NAA60	8.17e-05	0.318761	0.08	0.054	1
XIAP	8.17e-05	0.601219	0.041	0.024	1
VPS13B	8.21e-05	0.136662	0.228	0.177	1
PAQR7	8.23e-05	0.993225	0.017	0.007	1
TPD52L2	8.24e-05	0.127302	0.148	0.107	1
NUDT22	8.25e-05	0.31634	0.117	0.084	1
BTBD1	8.27e-05	0.156171	0.142	0.103	1
F2RL3	8.3e-05	0.851502	0.017	0.007	1
ANKRD12	8.34e-05	0.142775	0.53	0.461	1
SGMS1	8.41e-05	0.144307	0.126	0.091	1
PDE6D	8.43e-05	0.173833	0.166	0.124	1
DPH5	8.44e-05	0.217466	0.07	0.046	1
C9H17orf80	8.46e-05	0.173402	0.13	0.094	1
ABCC10	8.47e-05	0.754875	0.04	0.023	1
TRIB1	8.5e-05	0.129175	0.049	0.03	1
TRAM1	8.5e-05	0.101783	0.353	0.281	1
GIMAP8	8.54e-05	-0.597195	0.108	0.142	1
TXNL1	8.54e-05	0.10104	0.408	0.329	1
ARID4A	8.54e-05	0.211979	0.206	0.16	1
RCC2	8.55e-05	0.312651	0.083	0.056	1
GNPAT	8.63e-05	0.339292	0.075	0.05	1
ANXA5	8.67e-05	0.359183	0.058	0.036	1
HMGN3	8.67e-05	0.154173	0.373	0.305	1
TMCO6	8.7e-05	0.175028	0.08	0.053	1
LOC119869732	0.00287412	1.01519	0.014	0.007	1
YWHAZ	8.82e-05	0.139443	0.61	0.527	1
TRAPPC3	8.85e-05	0.150332	0.267	0.21	1
HDAC8	8.87e-05	0.501253	0.044	0.026	1
CDT1	8.87e-05	0.237055	0.091	0.062	1
ACTR3	8.89e-05	0.116852	0.653	0.578	1
SMG7	8.91e-05	0.169308	0.152	0.113	1
NTAQ1	8.96e-05	0.349577	0.084	0.057	1
CHSY1	9.02e-05	0.178379	0.036	0.02	1
SDHAF2	9.03e-05	0.236869	0.156	0.117	1
PDHB	9.07e-05	0.178001	0.136	0.099	1
MPDU1	9.14e-05	0.140764	0.133	0.097	1
LOC102157336	9.15e-05	0.689973	0.045	0.027	1
TRAPPC11	9.18e-05	0.254712	0.115	0.083	1
CD9	9.23e-05	0.289457	0.155	0.117	1
EZH2	9.36e-05	0.705386	0.038	0.021	1
GOLGA1	9.41e-05	0.196598	0.077	0.051	1
TTC9C	9.53e-05	0.136987	0.053	0.032	1
GTF2I	9.59e-05	0.153126	0.124	0.089	1
LOC119871840	9.62e-05	0.587082	0.035	0.019	1
LOC102152513	9.63e-05	0.720513	0.023	0.011	1
EIF3K	9.68e-05	-0.116828	0.93	0.917	1
FAM98A	9.72e-05	0.202723	0.057	0.035	1
ZADH2	9.82e-05	0.300792	0.075	0.05	1
WAPL	0.0001	0.149017	0.217	0.169	1
PSD4	0.00010027	0.413418	0.082	0.056	1
LOC111095387	0.000100776	0.560212	0.029	0.015	1
TBC1D13	0.000101219	0.482829	0.036	0.02	1
TBX21	0.000101458	0.771848	0.038	0.021	1
PPP4R3A	0.000101654	0.224597	0.098	0.068	1
ARNT	0.00010188	0.157176	0.083	0.056	1
NCOR1	0.000102092	0.131326	0.465	0.386	1
ERP29	0.000102186	0.327695	0.09	0.062	1
DENND6A	0.000102377	0.303515	0.078	0.052	1
LOC106560145	0.00017556	1.01495	0.014	0.006	1
PROSER1	0.000103692	0.376485	0.036	0.02	1
SAFB	0.000103941	0.134933	0.208	0.16	1
CDC14B	0.000104748	0.275942	0.08	0.054	1
MBTD1	0.000105017	0.732755	0.04	0.023	1
COL11A2	0.00010646	0.960852	0.021	0.01	1
YOD1	0.000106509	0.614355	0.028	0.014	1
ENTPD4	0.000107624	0.395655	0.097	0.068	1
LNP1	0.000108012	0.608943	0.036	0.02	1
HADHB	0.000109348	0.219148	0.113	0.081	1
MINDY3	0.000109355	0.190851	0.053	0.033	1
FADS3	0.000109568	0.383982	0.048	0.029	1
NDUFB11	0.000110688	0.108598	0.386	0.313	1
CNST	0.000111203	0.203374	0.12	0.087	1
CHD4	0.000112014	0.175555	0.185	0.143	1
MROH1	0.000112339	0.242333	0.146	0.109	1
KDM5A	0.000112349	0.138703	0.214	0.165	1
RHOA	0.000113119	0.107062	0.79	0.728	1
GBA	0.000113289	0.250196	0.06	0.038	1
FCHO1	0.000113743	0.436636	0.052	0.032	1
PHKG2	0.000114379	0.159492	0.147	0.109	1
DYNC1LI1	0.00011446	0.174525	0.116	0.082	1
KDELR1	0.000115365	0.129588	0.2	0.154	1
BRK1	0.00011576	0.123609	0.587	0.508	1
EIF1AD	0.000115892	0.305249	0.112	0.081	1
IFI35	0.000116194	0.220738	0.142	0.106	1
PLD2	0.000116415	0.728962	0.02	0.009	1
ESD	0.00011652	0.113383	0.147	0.108	1
LOC111094759	0.000116784	0.749402	0.03	0.016	1
SHFL	0.000117174	0.192391	0.141	0.104	1
POLG2	0.000118336	0.492541	0.055	0.034	1
CELF2	0.000118898	0.138344	0.461	0.384	1
CUEDC2	0.000119496	0.118013	0.224	0.174	1
KCTD12	0.000120872	0.106389	0.361	0.297	1
DENND4C	0.000120914	0.137753	0.17	0.129	1
MRPS23	0.000121458	0.178836	0.213	0.164	1
PAK2	0.00012235	0.102029	0.491	0.411	1
KLF12	0.000123018	0.13538	0.302	0.242	1
LIPT2	0.000123079	0.451061	0.051	0.032	1
TMC8	0.000123725	0.272781	0.081	0.055	1
SCD	0.000124298	0.255835	0.072	0.047	1
NUP210L	0.00187473	1.01484	0.011	0.004	1
AMDHD1	0.000125841	0.267868	0.041	0.024	1
MLX	0.000126784	0.181948	0.159	0.118	1
ARRDC1	0.000128258	0.170778	0.141	0.104	1
UBE2A	0.000128444	0.118054	0.193	0.147	1
DERL2	0.000129345	0.23413	0.116	0.084	1
ATAD2	0.000129355	0.235615	0.117	0.085	1
JPT2	0.000130144	0.127589	0.129	0.093	1
GPR35	0.000130862	0.254057	0.091	0.063	1
AKT1	0.000132073	0.209986	0.172	0.132	1
TTC7A	0.000132673	0.244337	0.156	0.118	1
CLDN23	0.000134157	0.463284	0.045	0.027	1
PKN1	0.000134223	0.113591	0.275	0.217	1
BCL2	0.000134614	-0.402112	0.219	0.258	1
SYNPO	0.000134679	0.714824	0.027	0.014	1
OAS3	0.000135096	0.329823	0.078	0.053	1
ATP5MC3	0.000135611	0.103367	0.68	0.605	1
XRCC3	0.000599898	1.01481	0.015	0.006	1
CIAO2A	0.000135922	0.104304	0.121	0.086	1
MAPKBP1	0.000136365	0.330385	0.057	0.036	1
CCDC186	0.000136659	0.281887	0.134	0.099	1
CDKN2D	0.000136911	0.151677	0.188	0.144	1
PNPO	0.000137102	0.222041	0.109	0.078	1
SDHAF3	0.000137381	0.190616	0.14	0.104	1
TMEM256	0.000137866	0.187445	0.104	0.074	1
PRPS1	0.000138477	0.274124	0.117	0.085	1
LOC487977	0.000138825	0.508047	0.035	0.02	1
OSTC	0.000138878	0.419068	0.04	0.023	1
FUBP1	0.000139004	0.123384	0.182	0.138	1
FCMR	0.000139311	0.103291	0.434	0.355	1
TUBA1C	0.000139612	0.735429	0.03	0.016	1
TP53I13	0.000140309	0.214381	0.179	0.138	1
CD7	0.000140765	0.107467	0.324	0.261	1
DPF2	0.000141322	0.123768	0.192	0.147	1
NEK7	0.000142251	0.169116	0.274	0.219	1
ITPK1	0.000142973	0.329242	0.056	0.035	1
ZNRD2	0.000143973	0.154392	0.168	0.127	1
DHX8	0.000145014	0.306574	0.088	0.061	1
E2F4	0.000145712	0.163698	0.132	0.097	1
BST2	6.17e-38	1.01468	0.232	0.11	2.34e-33
INTS11	0.000145826	0.225811	0.078	0.052	1
LOC119876109	0.000146438	0.37862	0.067	0.044	1
STIM2	0.000147776	0.144598	0.102	0.072	1
DDA1	0.000148205	0.185398	0.156	0.117	1
MIEN1	0.000148576	0.116699	0.291	0.231	1
LOC608110	0.000148777	0.389649	0.061	0.039	1
TK1	0.000148781	0.57868	0.028	0.014	1
LOC119869514	0.000150335	0.343092	0.017	0.007	1
ZBTB8OS	0.00015137	0.251449	0.094	0.066	1
GLUD1	0.000152172	0.122503	0.592	0.516	1
SNX4	0.000152406	0.240163	0.093	0.064	1
IDE	0.00015241	0.384026	0.082	0.056	1
INTS6	0.000153257	0.293938	0.084	0.058	1
AFG3L2	0.000153885	0.159864	0.142	0.105	1
H1-5	0.000153943	0.576861	0.044	0.027	1
SLC1A2	0.000154154	0.831396	0.023	0.011	1
GOT2	0.000154272	0.124691	0.191	0.146	1
GYS1	0.000155199	0.579768	0.031	0.017	1
MRPL36	0.000157434	0.105892	0.342	0.275	1
LLGL2	0.000159464	0.651612	0.026	0.013	1
LOC479708	0.000160968	0.267382	0.106	0.076	1
DCTN2	0.000161586	0.102949	0.257	0.201	1
SLC6A6	0.000163124	0.241926	0.065	0.042	1
SMPD2	0.000165245	0.237236	0.186	0.144	1
WNT16	0.000165298	0.650466	0.03	0.016	1
CHFR	0.000165548	0.300944	0.066	0.043	1
MYL12B	0.000165976	0.101941	0.596	0.519	1
PTOV1	0.000171014	-0.672473	0.081	0.11	1
COPG1	0.000171041	0.276098	0.085	0.058	1
RANBP10	0.000171656	0.149052	0.074	0.049	1
CD164	0.000171808	0.130664	0.454	0.38	1
PRRC2A	0.000172515	0.113868	0.222	0.172	1
RABGGTA	0.000173258	0.307072	0.071	0.047	1
AR	0.00195284	1.01398	0.012	0.005	1
STON2	5.43e-05	1.01043	0.014	0.005	1
LOC111097550	2.93e-06	1.01014	0.019	0.007	0.111063
ATP5MC1	0.000177185	0.138517	0.274	0.22	1
LHX6	0.000178037	0.119336	0.072	0.048	1
STK40	0.000178413	0.323635	0.074	0.05	1
MIEF1	0.000179226	0.427765	0.028	0.015	1
HOMER3	0.000180556	0.406692	0.039	0.022	1
ZBTB1	0.000180656	0.179091	0.132	0.098	1
EXOC8	0.00018527	0.244517	0.072	0.048	1
LY96	0.000304458	1.0091	0.013	0.005	1
SMARCE1	0.000185889	0.123013	0.256	0.204	1
SPINDOC	0.00018614	0.319114	0.046	0.028	1
MBOAT7	0.000187103	0.183253	0.085	0.059	1
TMEM260	0.000187674	0.252548	0.098	0.069	1
PPM1H	0.000188514	0.551055	0.023	0.012	1
IAH1	0.000189181	0.121131	0.161	0.122	1
ICOS	1.44e-51	1.00719	0.347	0.176	5.46e-47
IRAK2	0.000192775	0.221924	0.088	0.061	1
F2R	0.000192848	0.196956	0.221	0.175	1
TEDC2	0.000193072	0.436803	0.038	0.022	1
AARS1	0.000193168	0.154901	0.097	0.068	1
DHRS4	0.000194115	0.448824	0.039	0.023	1
POR	0.000194699	0.208941	0.053	0.033	1
ZNF148	0.00019492	0.157183	0.187	0.145	1
FH	0.00019596	0.153485	0.071	0.047	1
PRKACB	0.000195988	0.105332	0.178	0.135	1
ERCC1	0.000196207	0.207534	0.132	0.097	1
PSMC3	0.000196604	0.106317	0.197	0.151	1
TMEM68	0.000196845	0.109924	0.056	0.035	1
PRR3	0.000197574	0.452035	0.047	0.029	1
BBLN	0.000198435	0.106542	0.63	0.541	1
VSIR	0.000200901	0.164116	0.268	0.215	1
RNF126	0.000201452	0.201815	0.134	0.099	1
ZBTB7A	0.000201594	0.168255	0.138	0.103	1
PRRC2C	0.000201885	0.115448	0.424	0.354	1
PTPN18	0.000202629	0.143957	0.554	0.485	1
PSMD1	0.000205341	0.170217	0.135	0.1	1
CPSF1	0.000205444	0.228217	0.11	0.079	1
CNIH1	0.000206004	0.109314	0.355	0.291	1
TMEM53	0.000206523	0.184244	0.198	0.154	1
ANKRD13D	0.000207901	0.260493	0.068	0.045	1
EXOC4	0.000208294	0.171058	0.208	0.163	1
ADD3	0.000208839	0.107461	0.413	0.339	1
GBP6	0.000210523	0.377895	0.04	0.024	1
RNASEL	0.000210619	0.211006	0.075	0.051	1
SMARCA2	0.000210658	0.140787	0.187	0.144	1
SIRT7	0.000211273	0.129796	0.359	0.294	1
CPT2	0.000213145	0.373122	0.059	0.038	1
ELOC	0.000218379	0.12839	0.262	0.208	1
TBC1D23	0.000219991	0.224327	0.074	0.05	1
GORAB	0.000221392	0.393017	0.081	0.056	1
TATDN3	0.000224437	0.476338	0.036	0.021	1
NDOR1	0.000225174	0.624983	0.035	0.02	1
SMCO4	0.000227529	-0.417994	0.244	0.272	1
CIAO1	0.000228127	0.296454	0.064	0.042	1
TUBA8	1.43e-05	1.00582	0.02	0.008	0.543389
NFKBIB	0.000231212	0.15291	0.264	0.211	1
ADGRB2	0.000233157	0.33158	0.057	0.036	1
LOC486776	0.000236042	0.125243	0.124	0.091	1
KLC1	0.000236253	0.209444	0.104	0.075	1
PPIL2	0.000237256	0.321662	0.087	0.061	1
CCNL1	0.000237554	0.18233	0.259	0.211	1
ZNF16	0.000238131	0.270337	0.055	0.035	1
PHF19	0.000239036	0.327006	0.08	0.056	1
SPNS3	0.000239399	0.942262	0.023	0.011	1
CCDC125	0.000240526	0.207919	0.1	0.072	1
ITPR2	0.000242827	0.140041	0.282	0.229	1
TBC1D22A	0.000243921	0.239875	0.111	0.08	1
TMEM171	0.000645749	-1.00557	0.014	0.029	1
ARHGAP17	0.0002453	0.237877	0.103	0.073	1
CENPP	0.000251833	0.93254	0.015	0.006	1
NASP	0.000252508	0.318256	0.072	0.049	1
PSMD3	0.000253373	0.185722	0.116	0.084	1
SESN3	0.000253565	0.234406	0.1	0.071	1
SMIM13	0.010856	-1.00909	0.02	0.031	1
SLC9A7	0.000254436	0.428345	0.044	0.027	1
PTTG1	0.000254789	0.221571	0.071	0.048	1
LOC111093774	0.000257011	0.92413	0.017	0.007	1
HDAC4	0.000259265	0.413019	0.038	0.022	1
OFD1	0.000259741	0.239124	0.108	0.078	1
LOC119877265	0.000259908	0.432294	0.05	0.031	1
ZNF248	0.00026403	0.232993	0.068	0.045	1
NENF	0.000264836	0.161236	0.145	0.109	1
POP1	0.000264902	0.709181	0.03	0.016	1
SMG6	0.000265536	0.120562	0.143	0.108	1
MCOLN2	0.000266104	0.449514	0.032	0.017	1
MAIP1	0.000268393	0.262117	0.101	0.073	1
RASSF7	0.000269028	0.135396	0.206	0.161	1
LOC106559087	0.00026992	0.307857	0.062	0.041	1
ZNF326	0.00027045	0.115914	0.212	0.166	1
PSEN2	1.32e-07	-1.01824	0.056	0.096	0.00502019
RNF11	0.000273292	0.349225	0.086	0.06	1
PPP2R5A	0.00027522	0.146049	0.138	0.102	1
RNF103	0.000278624	0.371843	0.034	0.019	1
[truncated: 5,126 more rows]
